# Supplementary material for: Hepatitis B vaccine uptake and associated factors among pregnant women attending antenatal care at Gulu Regional Referral Hospital, Northern Uganda
Source: PLoS One. 2026 Jun 2;21(6):e0350568. doi: 10.1371/journal.pone.0350568 (PMC13229301; doi:10.1371/journal.pone.0350568)
Supplement: S1 File — (XLSX) [file pone.0350568.s001.xlsx]

## Sheet: HEPATITIS B VACCINE UPTAKE A...
HEPATITIS B VACCINE UPTAKE AND ASSOCIATED FACTORS AMONG PREGNANT WOMEN ATTENDING ANTENATAL CARE AT GULU REGIONAL REFERRAL HOSPITAL, UGANDA	B1 Have heard about Hepatitis B?	B2 What is Hepatitis B?	B3 How is Hepatitis B virus transmitted? (Select all that apply)/Through contaminated food	B3 How is Hepatitis B virus transmitted? (Select all that apply)/Through sharing needles or syringes	B3 How is Hepatitis B virus transmitted? (Select all that apply)/From mother to child at birth	B3 How is Hepatitis B virus transmitted? (Select all that apply)/Through unprotected sexual contact	B4 Which of the following are the symptoms of Hepatitis B?/Severe headache	B4 Which of the following are the symptoms of Hepatitis B?/Jaundice (yellowing of the skin and eyes)	B4 Which of the following are the symptoms of Hepatitis B?/Frequent urination	B4 Which of the following are the symptoms of Hepatitis B?/Rash	Others (Please specify)	B5 Who is at higher risk of developing chronic Hepatitis B infection?/Adults over the age of 40	B5 Who is at higher risk of developing chronic Hepatitis B infection?/Infants infected at birth	B5 Who is at higher risk of developing chronic Hepatitis B infection?/Health care providers and emergency responders	B5 Who is at higher risk of developing chronic Hepatitis B infection?/ALL pregnant women	B5 Who is at higher risk of developing chronic Hepatitis B infection?/Sexually active individuals (more than 1 partner in the past six months)	B5 Who is at higher risk of developing chronic Hepatitis B infection?/Men who have sex with men	B5 Who is at higher risk of developing chronic Hepatitis B infection?/Individuals diagnosed with a sexually transmitted disease	B5 Who is at higher risk of developing chronic Hepatitis B infection?/Illicit drug users (injecting, inhaling, snorting, pill popping)	B6 Which of the following is the most effective way to prevent Hepatitis B?	B8 How many doses of the Hepatitis B vaccine are required for complete protection?	B9 Is the Hepatitis B vaccine safe for pregnant women?	B10 If a pregnant woman has Hepatitis B, which of the following steps can help prevent transmission to the baby?	SECTION C: VACCINATION HISTORY, SCREENING, AND DIAGNOSIS	C1 Have you received the Hepatitis B vaccine?	C2 If yes, at what stage of your current pregnancy did you receive the Hepatitis B vaccine?	C3 How many doses of the Hepatitis B vaccine have you received during your current pregnancy?	C4 If not fully vaccinated, why?	C4 If not fully vaccinated, why?/I don’t have time	C4 If not fully vaccinated, why?/Vaccine not always available	C4 If not fully vaccinated, why?/Got allergic reactions	C4 If not fully vaccinated, why?/Others	C5 Where did you receive your Hepatitis B vaccination?	C6 If you have been vaccinated against Hepatitis B, what were your main reasons for getting vaccinated? (Select all that apply)	C6 If you have been vaccinated against Hepatitis B, what were your main reasons for getting vaccinated? (Select all that apply)/To protect my baby from Hepatitis B	C6 If you have been vaccinated against Hepatitis B, what were your main reasons for getting vaccinated? (Select all that apply)/My doctor recommended it	C6 If you have been vaccinated against Hepatitis B, what were your main reasons for getting vaccinated? (Select all that apply)/It was a requirement for receiving antenatal care	C6 If you have been vaccinated against Hepatitis B, what were your main reasons for getting vaccinated? (Select all that apply)/Concern about my health	C6 If you have been vaccinated against Hepatitis B, what were your main reasons for getting vaccinated? (Select all that apply)/Family/friend recommendation	C6 If you have been vaccinated against Hepatitis B, what were your main reasons for getting vaccinated? (Select all that apply)/Other (please specify)	C7 If you have not received the Hepatitis B vaccine, what are your reasons? (Select all that apply)	C7 If you have not received the Hepatitis B vaccine, what are your reasons? (Select all that apply)/Concerns about the vaccine's safety	C7 If you have not received the Hepatitis B vaccine, what are your reasons? (Select all that apply)/Lack of information about the vaccine	C7 If you have not received the Hepatitis B vaccine, what are your reasons? (Select all that apply)/Fear of needles	C7 If you have not received the Hepatitis B vaccine, what are your reasons? (Select all that apply)/My doctor did not recommend it	C7 If you have not received the Hepatitis B vaccine, what are your reasons? (Select all that apply)/Cultural/religious beliefs	C7 If you have not received the Hepatitis B vaccine, what are your reasons? (Select all that apply)/Other (please specify)	Other (please specify)	C8 How did you learn about the Hepatitis B vaccine? (Select all that apply)
	1	1	0	0	0	1	1	1	1	1	0	1	1	0	1	0	0	0	0	1	1	1	1		No			I don’t have time	1	0	0	0									Lack of information about the vaccine	0	1	0	0	0	0
	1	1	1	0	1	1	0	1	1	1	0	1	1	0	1	0	0	0	1	1	1	0	1		Yes	I was vaccinated before pregnancy	Two doses						At this hospital/clinic	Concern about my health	0	0	0	1	0	0									Television/Radio Doctor/nurse at the hospital/clinic
	1	1	1	0	0	1	0	1	1	1	0	0	1	0	0	1	0	0	0	1	0	0	1		No			I don’t have time	1	0	0	0									Fear of needles	0	0	1	0	0	0
	1	1	1	0	1	1	0	1	1	1	0	0	1	0	1	0	1	0	0	1	1	0	1		No			Others	0	0	0	1									Concerns about the vaccine's safety Lack of information about the vaccine	1	1	0	0	0	0
	1	1	1	0	1	0	0	1	1	1	0	1	0	0	0	0	1	0	1	1	1	0	1		Yes	I was vaccinated before pregnancy	One dose						At a different hospital/clinic	Concern about my health My doctor recommended it	0	1	0	1	0	0									Television/Radio Doctor/nurse at the hospital/clinic
	1	1	1	0	0	1	1	1	1	1	0	1	1	0	1	1	0	1	0	1	1	1	1		No			Others	0	0	0	1									Concerns about the vaccine's safety Lack of information about the vaccine	1	1	0	0	0	0
	1	1	0	0	0	0	1	1	0	1	0	0	0	0	1	0	1	0	0	1	1	1	1		Yes	I was vaccinated before pregnancy	One dose						At this hospital/clinic	Concern about my health	0	0	0	1	0	0									Television/Radio
	1	1	1	0	0	1	0	0	0	1	0	0	0	0	0	0	1	1	0	1	1	1	1		No			I don’t have time	1	0	0	0									Lack of information about the vaccine Concerns about the vaccine's safety	1	1	0	0	0	0
	1	1	1	0	1	0	0	0	0	1	0	0	0	0	0	1	0	0	0	1	1	0	1		No			I don’t have time	1	0	0	0									Concerns about the vaccine's safety Lack of information about the vaccine	1	1	0	0	0	0
	1	1	1	0	1	0	0	1	0	0	0	0	0	0	1	0	0	0	0	0	1	1	1		No			Others	0	0	0	1									Other (please specify)	0	0	0	0	0	1	She has not yet been screened
	1	1	1	0	0	1	1	0	1	1	0	1	1	0	1	1	0	0	0	1	0	1	1		Yes	I was vaccinated before pregnancy	Two doses						At a different hospital/clinic	Concern about my health	0	0	0	1	0	0									Doctor/nurse at the hospital/clinic
	1	1	1	1	0	1	1	0	0	1	0	1	0	1	0	1	1	1	1	1	0	1	1		Yes	I was vaccinated before pregnancy	Two doses						At a different hospital/clinic	Concern about my health	0	0	0	1	0	0									Doctor/nurse at the hospital/clinic
	1	1	1	1	1	0	0	0	0	1	0	1	0	1	1	0	0	0	0	1	1	0	1		Yes	I was vaccinated before pregnancy	Three doses						At a community health center	Concern about my health	0	0	0	1	0	0									Television/Radio
	1	1	1	1	0	0	0	1	1	1	0	0	0	1	0	1	0	0	0	1	1	0	1		No			I don’t have time	1	0	0	0									Lack of information about the vaccine	0	1	0	0	0	0
	1	1	1	1	0	1	0	1	1	1	1	1	1	1	1	1	0	1	0	1	1	1	1		Yes	I was vaccinated before pregnancy	Two doses						At this hospital/clinic	Concern about my health	0	0	0	1	0	0									Television/Radio
	1	1	1	1	1	0	0	1	1	1	0	1	1	0	1	0	0	0	0	1	1	0	1		Yes	Second trimester	One dose						At a different hospital/clinic	Concern about my health Family/friend recommendation	0	0	0	1	1	0									Doctor/nurse at the hospital/clinic Family or friends
	1	1	1	1	0	1	1	1	1	1	0	0	0	0	0	1	1	1	0	1	1	1	1		Yes	I was vaccinated before pregnancy	Three doses						At a different hospital/clinic	Concern about my health My doctor recommended it Family/friend recommendation	0	1	0	1	1	0									Doctor/nurse at the hospital/clinic Television/Radio
	1	1	0	0	0	0	1	0	1	1	0	0	1	0	0	0	0	0	0	1	1	0	0		Yes	I was vaccinated before pregnancy	Three doses						At a community health center	Concern about my health	0	0	0	1	0	0									Social media
	1	1	1	0	0	1	0	1	1	0	0	1	0	0	0	0	0	0	0	1	1	1	1		Yes	I was vaccinated before pregnancy	Three doses						At this hospital/clinic	Concern about my health	0	0	0	1	0	0									Family or friends Television/Radio
	1	1	1	0	1	1	1	1	1	1	0	1	1	0	0	1	0	0	0	1	0	1	0		No			I don’t have time	1	0	0	0									Lack of information about the vaccine Fear of needles	0	1	1	0	0	0
	1	1	1	1	0	1	0	1	1	0	0	0	1	0	0	1	1	0	0	1	1	1	1		Yes	First trimester	One dose						At this hospital/clinic	To protect my baby from Hepatitis B Concern about my health	1	0	0	1	0	0									Doctor/nurse at the hospital/clinic Television/Radio
	1	1	1	0	1	1	0	0	1	1	0	0	0	0	1	1	0	0	0	1	1	1	1		No			I don’t have time Vaccine not always available	1	1	0	0									Lack of information about the vaccine Fear of needles	0	1	1	0	0	0
	1	1	1	0	0	1	0	1	1	1	1	0	0	1	0	0	0	1	0	0	1	1	1		Yes	I was vaccinated before pregnancy	Three doses						At a different hospital/clinic	Concern about my health	0	0	0	1	0	0									Doctor/nurse at the hospital/clinic Television/Radio
	1	1	1	0	1	1	0	1	1	1	0	0	0	0	1	0	1	0	0	0	0	0	1		No			Got allergic reactions	0	0	1	0									Lack of information about the vaccine Other (please specify)	0	1	0	0	0	1	Allergic to syringes
	1	1	1	0	1	1	0	1	1	1	0	1	1	0	1	0	1	0	1	1	1	0	1		Yes	I was vaccinated before pregnancy	One dose						At this hospital/clinic	Concern about my health	0	0	0	1	0	0									Doctor/nurse at the hospital/clinic
	1	1	1	0	1	0	0	1	1	1	0	1	1	1	1	1	1	1	0	1	1	1	1		Yes	I was vaccinated before pregnancy	Three doses						At a community health center	Concern about my health	0	0	0	1	0	0									Television/Radio
	1	1	1	0	1	0	0	1	1	1	0	0	0	0	0	1	0	0	1	1	1	0	1		No			Others	0	0	0	1									Other (please specify)	0	0	0	0	0	1	She a positive client for hepatitis
	1	1	1	0	1	1	0	1	1	0	0	0	1	0	1	0	0	0	0	1	1	1	1		No			Vaccine not always available	0	1	0	0									Lack of information about the vaccine	0	1	0	0	0	0
	1	1	1	0	1	1	0	1	1	1	0	1	1	0	0	1	1	0	0	1	1	1	1		Yes	First trimester	Three doses						At this hospital/clinic	To protect my baby from Hepatitis B My doctor recommended it	1	1	0	0	0	0									Doctor/nurse at the hospital/clinic Television/Radio
	1	1	1	0	1	1	0	1	0	1	0	0	0	0	1	0	0	0	0	1	1	1	1		Yes	First trimester	Two doses						At this hospital/clinic	To protect my baby from Hepatitis B My doctor recommended it	1	1	0	0	0	0									Doctor/nurse at the hospital/clinic
	1	1	1	1	1	0	0	1	1	0	0	0	0	0	0	1	1	0	0	1	1	1	1		Yes	First trimester	One dose						At a different hospital/clinic	To protect my baby from Hepatitis B	1	0	0	0	0	0									Doctor/nurse at the hospital/clinic Television/Radio
	1	1	0	1	0	0	1	1	1	1	0	0	1	0	0	1	1	1	0	0	0	1	0		Yes	First trimester	One dose						At this hospital/clinic	To protect my baby from Hepatitis B My doctor recommended it	1	1	0	0	0	0									Doctor/nurse at the hospital/clinic Television/Radio
	1	1	1	0	0	1	1	0	1	1	0	1	0	0	0	0	1	0	1	1	1	0	1		Yes	I was vaccinated before pregnancy	Three doses						At a community health center	My doctor recommended it Family/friend recommendation	0	1	0	0	1	0									Television/Radio Doctor/nurse at the hospital/clinic
	1	1	1	0	0	1	0	1	1	1	0	0	0	0	0	1	0	0	0	1	1	0	1		No			I don’t have time	1	0	0	0									Other (please specify)	0	0	0	0	0	1	She has no reason
	1	1	1	0	1	1	1	0	0	1	0	0	1	0	0	0	1	1	0	0	1	0	1		Yes	I was vaccinated before pregnancy	One dose						At a community health center	Family/friend recommendation	0	0	0	0	1	0									Family or friends
	1	1	1	1	0	0	0	0	0	1	0	0	0	0	0	1	0	1	1	1	1	0	1		Yes	I was vaccinated before pregnancy	Three doses						At this hospital/clinic	Concern about my health	0	0	0	1	0	0									Doctor/nurse at the hospital/clinic
	1	1	1	0	0	1	0	1	1	1	0	1	1	0	1	1	0	0	0	1	1	1	1		No			Others	0	0	0	1									Lack of information about the vaccine	0	1	0	0	0	0
	1	1	1	0	1	0	0	1	1	1	0	0	0	0	1	1	0	1	1	1	1	0	1		Yes	I was vaccinated before pregnancy	Three doses						At this hospital/clinic	Concern about my health	0	0	0	1	0	0									Television/Radio Doctor/nurse at the hospital/clinic
	1	1	1	1	0	0	0	1	1	1	0	1	0	0	0	0	0	0	0	1	1	0	1		Yes	I was vaccinated before pregnancy	Three doses						At a different hospital/clinic	Concern about my health	0	0	0	1	0	0									Television/Radio
	1	1	1	1	1	0	1	1	1	1	0	1	1	0	1	0	0	0	0	1	1	0	1		No			Others	0	0	0	1									Other (please specify)	0	0	0	0	0	1	Am positive
	1	1	1	1	0	0	1	0	1	1	0	0	1	0	1	0	0	0	0	0	0	1	1		No			Others	0	0	0	1									Lack of information about the vaccine	0	1	0	0	0	0
	1	1	1	1	1	0	1	1	0	1	0	1	1	0	0	1	1	1	0	1	1	1	1		Yes	First trimester	Two doses						At this hospital/clinic	To protect my baby from Hepatitis B Concern about my health	1	0	0	1	0	0									Doctor/nurse at the hospital/clinic Television/Radio Social media
	1	1	1	1	0	0	0	1	1	1	0	1	0	0	0	0	1	0	1	1	0	0	1		Yes	I was vaccinated before pregnancy	One dose						At a different hospital/clinic	Family/friend recommendation My doctor recommended it	0	1	0	0	1	0									Family or friends Doctor/nurse at the hospital/clinic
	1	1	1	1	0	1	0	1	1	0	0	0	0	0	0	1	1	1	0	1	1	1	1		Yes	I was vaccinated before pregnancy	Three doses						At a community health center	Concern about my health	0	0	0	1	0	0									Doctor/nurse at the hospital/clinic Television/Radio Social media
	1	1	1	0	1	0	0	1	1	1	0	1	1	0	0	0	0	0	0	1	1	1	1		No			Others	0	0	0	1									Lack of information about the vaccine	0	1	0	0	0	0
	1	1	1	1	1	1	1	1	1	1	0	0	0	1	0	1	1	0	0	1	1	1	1		Yes	I was vaccinated before pregnancy	Three doses						At a different hospital/clinic	Concern about my health	0	0	0	1	0	0									Doctor/nurse at the hospital/clinic
	1	1	1	0	1	1	1	1	1	1	0	0	0	1	1	1	1	0	0	1	1	0	1		Yes	I was vaccinated before pregnancy	Three doses						At this hospital/clinic	Concern about my health Family/friend recommendation	0	0	0	1	1	0									Television/Radio Family or friends
	1	1	1	1	0	1	1	0	1	1	0	0	0	0	0	0	1	1	0	1	1	1	1		No			Others	0	0	0	1									Other (please specify)	0	0	0	0	0	1	Distance from the vaccination site or center
	1	1	1	1	1	1	1	0	1	1	0	0	1	0	0	0	0	1	0	1	1	1	1		No			Others	0	0	0	1									Other (please specify)	0	0	0	0	0	1	I have Hepatitis B
	1	1	1	0	0	1	0	1	1	1	0	1	0	0	0	0	1	0	0	1	0	1	1		Yes	I was vaccinated before pregnancy	Two doses						At a different hospital/clinic	My doctor recommended it	0	1	0	0	0	0									Television/Radio Doctor/nurse at the hospital/clinic
	1	1	1	1	1	1	0	1	1	1	0	0	0	1	0	1	0	1	0	1	1	1	1		Yes	I was vaccinated before pregnancy	Three doses						At a community health center	Concern about my health	0	0	0	1	0	0									Doctor/nurse at the hospital/clinic Television/Radio
	1	1	1	0	1	1	0	1	1	1	0	0	1	0	1	0	0	0	0	1	1	0	1		No			Others	0	0	0	1									Lack of information about the vaccine Concerns about the vaccine's safety	1	1	0	0	0	0
	1	1	1	0	0	1	0	1	0	1	0	0	0	0	0	1	1	0	0	1	1	1	1		Yes	I was vaccinated before pregnancy	Three doses						At a community health center	Concern about my health	0	0	0	1	0	0									Television/Radio Doctor/nurse at the hospital/clinic
	1	1	1	0	1	0	0	1	1	1	0	0	1	0	1	0	0	0	0	1	0	1	1		No			Others	0	0	0	1									Lack of information about the vaccine	0	1	0	0	0	0
	1	1	1	1	0	0	0	1	1	1	0	1	0	0	1	0	0	0	1	1	0	1	1		Yes	First trimester	Two doses						At this hospital/clinic	My doctor recommended it	0	1	0	0	0	0									Television/Radio Doctor/nurse at the hospital/clinic
	1	1	1	1	1	1	1	1	0	1	0	1	1	1	1	1	0	0	0	1	1	1	1		Yes	I was vaccinated before pregnancy	Two doses						At a community health center	Concern about my health	0	0	0	1	0	0									Television/Radio
	1	1	1	0	1	1	0	1	1	1	0	1	0	1	0	0	0	1	1	1	1	0	1		Yes	I was vaccinated before pregnancy	Three doses						At a community health center	Concern about my health My doctor recommended it	0	1	0	1	0	0									Television/Radio Doctor/nurse at the hospital/clinic
	1	1	1	1	0	1	1	1	1	1	0	0	0	0	0	1	0	1	1	1	0	1	1		Yes	Second trimester	One dose						At a different hospital/clinic	Concern about my health	0	0	0	1	0	0									Doctor/nurse at the hospital/clinic Television/Radio
	1	1	1	0	1	1	0	1	1	1	0	0	0	0	1	0	1	0	0	1	1	0	1		No			Others	0	0	0	1									Lack of information about the vaccine Concerns about the vaccine's safety	1	1	0	0	0	0
	1	1	1	0	0	1	0	1	1	1	0	0	1	0	0	0	0	0	0	1	1	1	1		No			I don’t have time	1	0	0	0									Lack of information about the vaccine	0	1	0	0	0	0
	1	1	1	1	1	1	1	1	0	1	0	0	1	0	1	1	0	0	0	1	1	0	1		Yes	I was vaccinated before pregnancy	Two doses						At this hospital/clinic	Concern about my health	0	0	0	1	0	0									Doctor/nurse at the hospital/clinic
	1	1	1	0	0	1	0	1	1	1	0	0	0	0	0	1	1	1	0	1	1	1	0		Yes	First trimester	Three doses						At this hospital/clinic	To protect my baby from Hepatitis B My doctor recommended it Concern about my health	1	1	0	1	0	0									Doctor/nurse at the hospital/clinic Television/Radio
	1	1	1	0	1	1	0	1	1	1	0	0	1	0	1	0	1	1	1	1	1	1	1		No			Others	0	0	0	1									Lack of information about the vaccine	0	1	0	0	0	0
	1	1	1	1	0	1	1	1	1	1	0	0	0	0	0	1	1	1	0	1	0	1	1		Yes	First trimester	One dose						At this hospital/clinic	To protect my baby from Hepatitis B My doctor recommended it Concern about my health	1	1	0	1	0	0									Doctor/nurse at the hospital/clinic Television/Radio
	1	1	1	1	1	1	1	1	1	1	0	0	0	0	0	1	1	1	0	1	1	1	1		Yes	First trimester	Three doses						At this hospital/clinic	To protect my baby from Hepatitis B My doctor recommended it	1	1	0	0	0	0									Doctor/nurse at the hospital/clinic Television/Radio
	1	1	1	1	1	0	0	1	1	1	0	1	0	1	1	1	0	0	0	1	1	1	1		No			I don’t have time	1	0	0	0									Concerns about the vaccine's safety Lack of information about the vaccine	1	1	0	0	0	0
	1	1	1	1	0	1	0	1	1	1	0	1	0	0	0	0	0	1	1	1	1	1	1		Yes	I was vaccinated before pregnancy	Three doses						At this hospital/clinic	Concern about my health	0	0	0	1	0	0									Doctor/nurse at the hospital/clinic
	1	1	1	0	0	1	0	1	1	1	0	0	1	0	0	0	0	0	0	0	0	1	1		No			Vaccine not always available	0	1	0	0									Fear of needles	0	0	1	0	0	0
	1	1	1	0	1	0	0	1	1	1	0	0	1	0	1	0	0	0	0	1	0	1	1		Yes	I was vaccinated before pregnancy	One dose						At a community health center	My doctor recommended it Concern about my health	0	1	0	1	0	0									Television/Radio Family or friends
	1	1	1	0	0	1	0	0	1	1	0	0	0	0	0	0	0	0	0	1	1	0	0		Yes	I was vaccinated before pregnancy	Two doses						At a community health center	Concern about my health	0	0	0	1	0	0									Other (please specify)
	1	1	0	0	1	0	0	0	0	1	0	1	1	0	1	1	1	1	1	1	1	0	1		Yes	First trimester	Two doses						At this hospital/clinic	To protect my baby from Hepatitis B Concern about my health	1	0	0	1	0	0									Doctor/nurse at the hospital/clinic
	1	1	1	0	1	0	0	0	0	1	0	0	0	0	1	1	1	1	0	1	1	0	1		Yes	Second trimester	Two doses						At a community health center	Concern about my health To protect my baby from Hepatitis B	1	0	0	1	0	0									Doctor/nurse at the hospital/clinic
	1	1	1	1	0	1	0	1	1	1	1	1	0	0	0	0	0	0	1	1	1	0	0		Yes	First trimester	Three doses						At this hospital/clinic	Concern about my health	0	0	0	1	0	0									Social media
	1	1	1	1	1	1	1	1	0	1	0	1	1	0	1	1	0	0	0	0	0	0	1		No			I don’t have time	1	0	0	0									Concerns about the vaccine's safety	1	0	0	0	0	0
	1	1	1	0	1	1	0	1	0	0	0	0	0	0	0	1	0	1	0	1	0	1	1		No			Got allergic reactions	0	0	1	0									Lack of information about the vaccine	0	1	0	0	0	0
	1	1	1	1	1	1	0	1	1	1	0	0	1	1	0	1	0	0	0	1	1	1	1		Yes	I was vaccinated before pregnancy	Three doses						At a different hospital/clinic	Concern about my health	0	0	0	1	0	0									Doctor/nurse at the hospital/clinic Television/Radio Social media
	1	1	1	1	0	1	1	0	1	1	0	0	0	0	0	1	1	0	0	1	1	0	1		No			I don’t have time	1	0	0	0									Concerns about the vaccine's safety Other (please specify)	1	0	0	0	0	1	I have not gone
	1	1	1	0	0	1	0	1	1	1	1	0	0	0	0	1	1	1	0	1	1	1	1		Yes	First trimester	Two doses						At this hospital/clinic	To protect my baby from Hepatitis B My doctor recommended it	1	1	0	0	0	0									Doctor/nurse at the hospital/clinic Television/Radio
	1	1	1	1	1	0	0	1	0	1	0	0	0	0	1	1	1	0	0	1	1	1	0		Yes	I was vaccinated before pregnancy	Three doses						At a different hospital/clinic	Concern about my health Family/friend recommendation	0	0	0	1	1	0									Television/Radio Doctor/nurse at the hospital/clinic Family or friends
	1	1	1	1	1	1	0	1	1	1	0	0	0	0	0	1	1	1	0	1	1	1	1		No			I don’t have time	1	0	0	0									Lack of information about the vaccine	0	1	0	0	0	0
	1	1	1	0	0	1	0	1	1	1	0	0	0	0	0	0	1	1	0	1	0	1	1		No			I don’t have time	1	0	0	0									Lack of information about the vaccine	0	1	0	0	0	0
	1	1	1	1	1	0	0	1	0	1	0	0	0	0	1	1	1	0	0	1	0	1	1		Yes	First trimester	One dose						At this hospital/clinic	To protect my baby from Hepatitis B Concern about my health	1	0	0	1	0	0									Television/Radio Doctor/nurse at the hospital/clinic
	1	1	1	1	0	0	0	1	1	1	0	1	0	0	0	0	0	0	1	1	1	0	1		No			Others	0	0	0	1									Lack of information about the vaccine	0	1	0	0	0	0
	1	1	1	0	0	1	0	1	1	1	1	0	1	0	0	1	1	0	0	1	1	1	0		No			I don’t have time Vaccine not always available	1	1	0	0									Fear of needles Lack of information about the vaccine My doctor did not recommend it	0	1	1	1	0	0
	1	1	1	0	1	1	1	1	1	1	0	0	0	0	0	1	1	1	0	1	1	1	1		Yes	First trimester	Three doses						At this hospital/clinic	To protect my baby from Hepatitis B My doctor recommended it Concern about my health	1	1	0	1	0	0									Doctor/nurse at the hospital/clinic Television/Radio Social media
	1	1	1	0	1	1	0	1	1	1	0	0	1	0	1	0	1	0	1	1	1	1	1		Yes	I was vaccinated before pregnancy	Three doses						At a different hospital/clinic	My doctor recommended it Concern about my health	0	1	0	1	0	0									Television/Radio Family or friends Doctor/nurse at the hospital/clinic
	1	1	1	1	1	1	1	1	1	1	0	0	0	0	1	1	1	0	0	1	1	1	1		No			I don’t have time	1	0	0	0									Lack of information about the vaccine	0	1	0	0	0	0
	1	1	1	0	0	1	0	1	1	1	0	0	0	0	1	0	0	0	0	1	0	1	0		Yes	I was vaccinated before pregnancy	Two doses						At a community health center	Concern about my health	0	0	0	1	0	0									Social media Television/Radio
	1	1	1	0	0	1	1	1	1	1	0	1	0	0	0	0	0	0	1	1	1	1	1		No			Others	0	0	0	1									Lack of information about the vaccine Concerns about the vaccine's safety	1	1	0	0	0	0
	1	1	1	0	0	1	0	1	1	1	0	0	1	0	1	0	0	0	0	1	1	0	1		No			Vaccine not always available	0	1	0	0									Lack of information about the vaccine	0	1	0	0	0	0
	1	1	1	0	1	1	0	1	1	1	0	0	1	1	0	0	0	0	0	1	0	0	1		Yes	First trimester	Three doses						At a community health center	To protect my baby from Hepatitis B	1	0	0	0	0	0									Doctor/nurse at the hospital/clinic
	1	1	1	0	1	0	0	1	1	1	0	0	0	0	1	0	0	0	0	1	1	1	1		No			Others	0	0	0	1									Fear of needles	0	0	1	0	0	0
	1	1	1	0	0	1	0	1	1	1	0	0	1	0	1	1	0	1	0	1	0	0	1		Yes	First trimester	One dose						At this hospital/clinic	To protect my baby from Hepatitis B	1	0	0	0	0	0									Family or friends
	1	1	1	0	0	1	1	1	1	1	0	0	1	0	0	1	0	0	0	1	0	0	1		No			I don’t have time	1	0	0	0									Concerns about the vaccine's safety	1	0	0	0	0	0
	1	1	1	0	0	1	0	1	1	1	0	0	0	0	1	0	0	1	0	1	1	0	1		Yes	I was vaccinated before pregnancy	Three doses						At a community health center	Concern about my health	0	0	0	1	0	0									Family or friends
	1	1	0	0	0	0	1	0	1	1	0	1	0	0	0	0	0	0	0	1	1	1	0		No			Others	0	0	0	1									Lack of information about the vaccine	0	1	0	0	0	0
	1	1	1	0	1	1	0	1	0	1	0	0	0	0	1	0	0	0	1	1	1	0	1		No			I don’t have time	1	0	0	0									Concerns about the vaccine's safety My doctor did not recommend it	1	0	0	1	0	0
	1	1	1	1	0	1	1	1	1	1	0	0	0	0	0	1	1	0	0	1	1	1	1		Yes	First trimester	Three doses						At this hospital/clinic	To protect my baby from Hepatitis B Concern about my health	1	0	0	1	0	0									Doctor/nurse at the hospital/clinic Television/Radio
	1	1	1	0	0	1	0	1	1	1	0	0	1	0	1	0	0	0	0	1	1	1	1		Yes	I was vaccinated before pregnancy	Two doses						At a different hospital/clinic	Concern about my health	0	0	0	1	0	0									Television/Radio
	1	1	1	0	1	1	0	1	1	1	0	0	1	0	1	0	1	0	0	1	1	0	1		Yes	I was vaccinated before pregnancy	Two doses						At a different hospital/clinic	Concern about my health My doctor recommended it	0	1	0	1	0	0									Family or friends Television/Radio Doctor/nurse at the hospital/clinic
	1	1	1	1	1	1	0	1	1	1	0	0	0	0	0	1	1	0	0	1	1	1	1		Yes	First trimester	One dose						At this hospital/clinic	To protect my baby from Hepatitis B Concern about my health	1	0	0	1	0	0									Doctor/nurse at the hospital/clinic Television/Radio
	1	1	1	1	1	0	1	1	1	1	0	0	0	0	0	1	1	1	0	1	1	1	1		Yes	Second trimester	One dose						At a different hospital/clinic	To protect my baby from Hepatitis B My doctor recommended it	1	1	0	0	0	0									Television/Radio Doctor/nurse at the hospital/clinic
	1	1	1	0	0	1	1	1	1	1	0	1	0	0	0	0	1	0	1	1	1	0	1		No			Others	0	0	0	1									Lack of information about the vaccine	0	1	0	0	0	0
	1	1	1	0	0	1	0	1	1	1	0	1	0	0	0	0	1	0	1	1	1	1	1		Yes	I was vaccinated before pregnancy	One dose						At a community health center	Concern about my health	0	0	0	1	0	0									Doctor/nurse at the hospital/clinic Other (please specify)
	1	1	1	1	0	1	0	1	1	1	0	0	0	0	0	1	1	1	0	1	0	1	1		No			I don’t have time	1	0	0	0									Lack of information about the vaccine	0	1	0	0	0	0
	1	1	1	0	1	1	1	0	0	1	0	0	0	0	0	0	1	0	1	1	0	1	1		No			I don’t have time	1	0	0	0									Lack of information about the vaccine	0	1	0	0	0	0
	1	1	1	0	1	0	1	1	1	1	0	1	1	0	1	0	0	0	0	0	0	1	1		Yes	I was vaccinated before pregnancy	Two doses						At a community health center	Concern about my health	0	0	0	1	0	0									Social media
	1	1	1	1	1	0	0	1	1	1	0	0	1	1	0	1	1	1	0	1	0	1	1		No			Others	0	0	0	1									Other (please specify)	0	0	0	0	0	1	I have Hepatitis B
	1	1	1	0	1	1	0	0	1	1	0	0	0	0	0	1	1	0	0	1	1	1	1		No			I don’t have time	1	0	0	0									Lack of information about the vaccine	0	1	0	0	0	0
	1	1	1	1	0	0	1	0	1	1	0	0	0	0	0	0	0	0	1	1	0	0	1		No			I don’t have time	1	0	0	0									Fear of needles	0	0	1	0	0	0
	1	1	1	0	1	1	1	1	1	1	0	0	1	0	0	0	1	0	1	1	1	1	1		Yes	First trimester	One dose						At this hospital/clinic	To protect my baby from Hepatitis B Concern about my health	1	0	0	1	0	0									Doctor/nurse at the hospital/clinic
	1	1	1	1	0	0	0	1	1	1	0	0	0	0	0	0	0	1	1	1	1	0	1		Yes	I was vaccinated before pregnancy	Three doses						At a different hospital/clinic	My doctor recommended it	0	1	0	0	0	0									Doctor/nurse at the hospital/clinic
	1	1	1	1	1	1	1	1	1	1	0	1	0	0	1	0	0	1	1	1	0	1	1		No			I don’t have time	1	0	0	0									Concerns about the vaccine's safety Fear of needles	1	0	1	0	0	0
	1	1	1	1	1	1	0	1	1	1	0	1	1	1	0	1	0	0	0	1	1	1	1		Yes	I was vaccinated before pregnancy	Three doses						At a community health center	Concern about my health	0	0	0	1	0	0									Doctor/nurse at the hospital/clinic
	1	1	1	0	1	0	0	1	1	1	0	0	0	1	1	0	0	1	0	1	1	0	1		Yes	I was vaccinated before pregnancy	Three doses						At a different hospital/clinic	Concern about my health	0	0	0	1	0	0									Television/Radio
	1	1	1	0	0	1	1	0	1	1	0	0	1	0	0	0	1	0	0	1	0	1	1		No			Others	0	0	0	1									Lack of information about the vaccine	0	1	0	0	0	0
	1	1	1	0	1	0	0	0	1	1	0	0	0	0	1	0	0	0	0	1	1	1	1		Yes	I was vaccinated before pregnancy	Two doses						Other (please specify)	To protect my baby from Hepatitis B Concern about my health	1	0	0	1	0	0									Television/Radio
	1	1	1	1	1	0	1	1	1	1	0	0	0	0	1	0	0	0	0	1	1	1	1		Yes	First trimester	Three doses						At this hospital/clinic	To protect my baby from Hepatitis B	1	0	0	0	0	0									Doctor/nurse at the hospital/clinic
	1	1	1	1	1	0	0	1	1	0	0	0	0	0	0	1	1	1	0	1	1	1	0		Yes	First trimester	Two doses						At this hospital/clinic	To protect my baby from Hepatitis B My doctor recommended it Family/friend recommendation Concern about my health	1	1	0	1	1	0									Doctor/nurse at the hospital/clinic Television/Radio
	1	1	1	1	0	1	0	1	1	1	0	1	0	0	0	0	1	0	1	1	1	1	1		Yes	I was vaccinated before pregnancy	Two doses						At a different hospital/clinic	Concern about my health Family/friend recommendation	0	0	0	1	1	0									Television/Radio Family or friends
	1	1	1	1	0	1	1	1	1	1	0	0	0	1	0	1	1	0	0	1	1	1	1		Yes	First trimester	Three doses						At this hospital/clinic	To protect my baby from Hepatitis B My doctor recommended it	1	1	0	0	0	0									Doctor/nurse at the hospital/clinic Television/Radio
	1	1	1	0	1	1	0	1	1	1	0	0	1	1	0	0	0	0	0	1	1	1	1		Yes	I was vaccinated before pregnancy	Three doses						At a community health center	It was a requirement for receiving antenatal care Concern about my health	0	0	1	1	0	0									Social media Television/Radio
	1	1	1	1	1	1	0	1	0	1	1	0	1	1	1	1	1	1	1	1	0	1	1		No			I don’t have time	1	0	0	0									Lack of information about the vaccine	0	1	0	0	0	0
	1	1	1	1	1	1	1	1	0	0	0	1	1	1	0	0	0	0	0	1	1	1	1		Yes	I was vaccinated before pregnancy	Three doses						At a community health center	Concern about my health	0	0	0	1	0	0									Television/Radio
	1	1	1	1	0	0	0	0	0	1	0	0	0	0	1	1	0	1	0	1	1	0	1		No			Others	0	0	0	1									Lack of information about the vaccine	0	1	0	0	0	0
	1	1	1	1	0	1	0	1	1	1	0	0	0	0	0	1	1	0	0	1	0	1	1		No			I don’t have time	1	0	0	0									Lack of information about the vaccine	0	1	0	0	0	0
	1	1	1	0	0	1	0	1	1	1	0	0	0	0	0	0	0	0	1	1	1	0	1		Yes	I was vaccinated before pregnancy	Three doses						At this hospital/clinic	Concern about my health	0	0	0	1	0	0									Doctor/nurse at the hospital/clinic
	1	1	1	1	0	1	0	1	1	1	0	0	1	0	0	1	0	1	0	1	1	1	1		Yes	First trimester	Two doses						At this hospital/clinic	To protect my baby from Hepatitis B Concern about my health	1	0	0	1	0	0									Doctor/nurse at the hospital/clinic Television/Radio
	1	1	1	0	0	1	0	1	1	1	0	1	1	0	0	0	1	0	0	1	0	0	1		Yes	I was vaccinated before pregnancy	Three doses						At this hospital/clinic	Concern about my health	0	0	0	1	0	0									Doctor/nurse at the hospital/clinic
	1	1	1	1	0	0	1	0	1	1	0	0	0	1	0	0	0	1	1	1	0	1	1		Yes	I was vaccinated before pregnancy	One dose						At a community health center	My doctor recommended it	0	1	0	0	0	0									Television/Radio Doctor/nurse at the hospital/clinic Family or friends
	1	1	1	1	1	0	1	1	0	1	0	0	0	0	0	1	1	0	0	1	1	0	1		Yes	First trimester	One dose						At this hospital/clinic	To protect my baby from Hepatitis B Concern about my health	1	0	0	1	0	0									Doctor/nurse at the hospital/clinic Social media Television/Radio
	1	1	1	0	1	0	0	0	1	1	0	0	0	1	1	1	0	0	0	1	0	1	1		Yes	I was vaccinated before pregnancy	Two doses						At this hospital/clinic	Concern about my health	0	0	0	1	0	0									Doctor/nurse at the hospital/clinic
	1	1	1	1	1	0	1	0	1	0	0	0	0	0	1	1	1	0	0	0	1	1	1		Yes	Second trimester	One dose						At this hospital/clinic	To protect my baby from Hepatitis B Concern about my health	1	0	0	1	0	0									Doctor/nurse at the hospital/clinic Television/Radio
	1	1	1	0	1	1	0	1	0	1	0	0	1	0	1	0	1	0	0	1	1	0	1		Yes	I was vaccinated before pregnancy	One dose						At a different hospital/clinic	Family/friend recommendation	0	0	0	0	1	0									Family or friends
	1	1	1	0	1	1	0	1	0	1	0	0	1	1	0	0	0	0	1	1	1	1	0		Yes	First trimester	Two doses						At a different hospital/clinic	To protect my baby from Hepatitis B My doctor recommended it	1	1	0	0	0	0									Television/Radio Doctor/nurse at the hospital/clinic
	1	1	1	0	1	1	1	0	1	1	0	0	1	0	0	0	0	0	0	1	1	1	1		Yes	I was vaccinated before pregnancy	Three doses						At a different hospital/clinic	Concern about my health	0	0	0	1	0	0									Doctor/nurse at the hospital/clinic
	1	1	1	1	0	0	0	1	1	1	0	1	0	0	0	0	0	1	0	1	1	1	1		Yes	I was vaccinated before pregnancy	Two doses						At a community health center	Concern about my health	0	0	0	1	0	0									Television/Radio
	1	1	0	1	1	1	1	1	1	1	0	1	0	0	0	1	1	1	0	1	1	1	1		Yes	First trimester	Two doses						At this hospital/clinic	To protect my baby from Hepatitis B Concern about my health	1	0	0	1	0	0									Doctor/nurse at the hospital/clinic Television/Radio
	1	1	1	1	1	0	1	1	0	1	0	1	0	0	1	1	1	1	0	1	1	1	1		Yes	First trimester	Three doses						At this hospital/clinic	To protect my baby from Hepatitis B My doctor recommended it	1	1	0	0	0	0									Doctor/nurse at the hospital/clinic
	1	1	1	1	0	0	1	0	1	1	0	0	1	0	1	0	0	0	0	1	1	1	1		Yes	I was vaccinated before pregnancy	Two doses						At a community health center	Concern about my health	0	0	0	1	0	0									Doctor/nurse at the hospital/clinic
	1	1	1	0	1	0	0	1	1	1	0	1	0	1	0	0	0	1	0	1	0	1	1		No			Others	0	0	0	1									Concerns about the vaccine's safety	1	0	0	0	0	0
	1	1	1	0	0	1	0	0	1	1	0	0	1	1	0	1	1	0	0	1	1	1	0		Yes	I was vaccinated before pregnancy	I am not sure						At this hospital/clinic	Concern about my health	0	0	0	1	0	0									Television/Radio
	1	1	1	0	0	1	0	0	1	1	0	1	0	0	0	0	0	0	0	1	0	1	0		No			I don’t have time	1	0	0	0									Other (please specify)	0	0	0	0	0	1	She was not sick and therefore she saw no reason for getting vaccinated
	1	1	1	0	0	1	0	0	1	1	0	1	0	0	1	0	0	0	0	1	1	1	0		Yes	I was vaccinated before pregnancy	One dose						At this hospital/clinic	Concern about my health	0	0	0	1	0	0									Television/Radio
	1	1	0	0	0	0	0	1	1	1	0	0	1	1	1	1	0	0	0	1	0	0	1		No			I don’t have time	1	0	0	0									Other (please specify)	0	0	0	0	0	1	Distance from the vaccination site or center
	1	1	1	0	1	0	0	0	1	1	0	1	0	0	0	0	0	0	0	1	0	1	1		Yes	I was vaccinated before pregnancy	One dose						Other (please specify)	Family/friend recommendation	0	0	0	0	1	0									Social media
	1	1	1	1	1	0	0	1	1	1	0	0	1	0	1	0	0	0	0	1	1	0	1		Yes	I was vaccinated before pregnancy	Three doses						At a different hospital/clinic	Family/friend recommendation Concern about my health	0	0	0	1	1	0									Television/Radio Doctor/nurse at the hospital/clinic
	1	1	1	0	0	1	1	1	1	1	0	1	1	0	1	1	1	1	0	1	0	1	1		Yes	First trimester	Three doses						At this hospital/clinic	To protect my baby from Hepatitis B My doctor recommended it	1	1	0	0	0	0									Television/Radio Doctor/nurse at the hospital/clinic Social media
	1	1	1	1	1	0	0	1	1	1	0	0	0	0	0	1	1	1	0	1	1	1	1		Yes	First trimester	Two doses						At this hospital/clinic	To protect my baby from Hepatitis B My doctor recommended it	1	1	0	0	0	0									Doctor/nurse at the hospital/clinic Television/Radio
	1	1	1	1	0	0	1	0	1	1	0	1	0	0	0	0	0	0	0	1	1	0	1		No			I don’t have time	1	0	0	0									Lack of information about the vaccine	0	1	0	0	0	0
	1	1	1	0	1	0	1	1	1	1	0	0	1	0	1	0	0	0	0	1	0	1	1		No			Others	0	0	0	1									Lack of information about the vaccine	0	1	0	0	0	0
	1	1	1	1	1	1	0	1	1	1	0	1	1	0	0	1	0	0	0	1	1	1	1		Yes	First trimester	Two doses						At a different hospital/clinic	To protect my baby from Hepatitis B My doctor recommended it Concern about my health	1	1	0	1	0	0									Doctor/nurse at the hospital/clinic Television/Radio Family or friends
	1	1	1	0	1	0	1	1	1	1	0	1	0	0	1	1	1	0	0	1	1	1	1		Yes	I was vaccinated before pregnancy	One dose						At a community health center	Concern about my health	0	0	0	1	0	0									Doctor/nurse at the hospital/clinic Television/Radio
	1	1	1	0	0	1	1	0	1	1	0	1	0	0	0	0	1	1	0	1	1	0	1		No			Others	0	0	0	1									Other (please specify)	0	0	0	0	0	1	They refuse to give her the vaccine
	1	1	1	1	1	1	1	1	0	1	0	0	1	1	0	1	0	0	0	1	1	1	1		Yes	First trimester	Three doses						At this hospital/clinic	To protect my baby from Hepatitis B My doctor recommended it Concern about my health	1	1	0	1	0	0									Doctor/nurse at the hospital/clinic Television/Radio Social media
	1	1	1	0	0	1	1	1	1	0	0	1	1	1	1	1	1	1	1	1	1	1	1		Yes	I was vaccinated before pregnancy	Three doses						At a community health center	Concern about my health	0	0	0	1	0	0									Doctor/nurse at the hospital/clinic Television/Radio
	1	1	1	1	0	0	1	1	1	1	0	1	0	1	1	1	1	0	0	1	0	1	1		No			I don’t have time	1	0	0	0									Lack of information about the vaccine	0	1	0	0	0	0
	1	1	1	1	1	0	0	1	1	1	0	1	1	0	1	0	0	0	0	1	1	1	1		No			Others	0	0	0	1									Lack of information about the vaccine	0	1	0	0	0	0
	1	1	1	0	0	1	0	0	0	1	0	0	0	0	1	0	0	1	0	1	1	1	1		No			I don’t have time	1	0	0	0									Fear of needles	0	0	1	0	0	0
	1	1	1	1	0	0	0	1	1	1	0	1	0	0	0	1	0	0	0	1	0	1	1		Yes	I was vaccinated before pregnancy	Two doses						At a different hospital/clinic	My doctor recommended it	0	1	0	0	0	0									Doctor/nurse at the hospital/clinic Family or friends
	1	1	1	1	0	0	0	1	1	1	0	1	0	1	0	0	0	0	1	1	0	0	1		Yes	I was vaccinated before pregnancy	Two doses						Other (please specify)	Concern about my health My doctor recommended it	0	1	0	1	0	0									Television/Radio Doctor/nurse at the hospital/clinic
	1	1	1	0	1	1	0	1	0	1	0	0	1	0	0	0	0	0	0	1	1	1	1		Yes	I was vaccinated before pregnancy	Three doses						At this hospital/clinic	Concern about my health	0	0	0	1	0	0									Doctor/nurse at the hospital/clinic
	1	1	1	0	0	1	0	1	1	1	0	1	1	0	0	0	0	0	0	1	1	1	1		Yes	I was vaccinated before pregnancy	One dose						Other (please specify)	Concern about my health	0	0	0	1	0	0									Television/Radio
	1	1	1	1	1	0	0	0	1	1	0	0	1	0	0	1	1	0	0	1	1	1	1		Yes	I was vaccinated before pregnancy	One dose						At this hospital/clinic	Concern about my health	0	0	0	1	0	0									Family or friends Television/Radio
	1	1	0	0	0	0	1	0	0	1	0	1	1	0	1	0	0	0	0	0	1	0	1		No			Others	0	0	0	1									Other (please specify)	0	0	0	0	0	1	I have just come to the hospital today
	1	1	1	1	1	1	1	1	1	0	0	0	0	0	1	1	1	1	0	1	1	0	0		Yes	I was vaccinated before pregnancy	Three doses						At a community health center	Concern about my health	0	0	0	1	0	0									Family or friends
	1	1	1	1	1	0	1	1	1	1	0	0	0	0	0	1	1	1	0	0	0	0	1		No			I don’t have time	1	0	0	0									Lack of information about the vaccine Concerns about the vaccine's safety	1	1	0	0	0	0
	1	1	1	0	0	1	0	1	1	1	0	1	0	0	0	0	1	0	0	1	0	0	1		Yes	I was vaccinated before pregnancy	One dose						At this hospital/clinic	Concern about my health	0	0	0	1	0	0									Doctor/nurse at the hospital/clinic
	1	1	1	1	1	1	0	0	1	1	0	1	1	0	0	0	1	1	0	1	1	1	1		Yes	Second trimester	Two doses						At a different hospital/clinic	To protect my baby from Hepatitis B	1	0	0	0	0	0									Doctor/nurse at the hospital/clinic
	1	1	1	1	1	1	1	1	1	1	0	1	0	0	1	1	1	0	0	1	1	1	1		No			Vaccine not always available	0	1	0	0									Other (please specify)	0	0	0	0	0	1	The day I came the vaccine got finished
	1	1	1	1	0	0	0	1	1	1	0	0	0	1	0	1	0	0	0	1	1	1	1		No			I don’t have time	1	0	0	0									Lack of information about the vaccine	0	1	0	0	0	0
	1	1	1	0	0	1	0	1	1	1	0	1	0	1	1	1	0	0	0	1	1	1	1		No			Others	0	0	0	1									Lack of information about the vaccine	0	1	0	0	0	0
	1	1	0	0	0	0	1	1	1	1	0	1	1	0	1	1	0	0	0	0	1	1	1		No			I don’t have time	1	0	0	0									Lack of information about the vaccine	0	1	0	0	0	0
	1	1	1	0	0	1	0	0	1	1	0	1	0	0	0	0	1	1	0	1	1	0	1		Yes	I was vaccinated before pregnancy	One dose						Other (please specify)	Family/friend recommendation	0	0	0	0	1	0									Family or friends
	1	1	1	0	1	0	0	1	1	1	0	0	1	0	1	0	0	0	0	1	1	0	1		Yes	I was vaccinated before pregnancy	Two doses						At a community health center	My doctor recommended it	0	1	0	0	0	0									Doctor/nurse at the hospital/clinic
	1	1	1	0	1	0	0	1	1	1	0	0	1	0	0	0	0	0	0	1	0	1	0		No			I don’t have time	1	0	0	0									Lack of information about the vaccine	0	1	0	0	0	0
	1	1	1	1	0	0	1	1	0	0	0	0	0	0	1	1	1	1	0	1	0	0	1		Yes	I was vaccinated before pregnancy	I am not sure						Other (please specify)	Concern about my health	0	0	0	1	0	0									Other (please specify)
	1	1	1	0	1	0	0	0	1	1	0	0	0	0	1	1	0	0	0	1	1	1	1		No			Others	0	0	0	1									Lack of information about the vaccine	0	1	0	0	0	0
	1	1	1	1	0	1	0	1	1	1	1	1	1	0	1	0	0	0	0	1	0	1	1		Yes	First trimester	Three doses						At this hospital/clinic	To protect my baby from Hepatitis B	1	0	0	0	0	0									Doctor/nurse at the hospital/clinic
	1	1	1	0	1	0	0	1	1	1	0	0	1	0	1	0	0	0	0	1	0	0	1		No			I don’t have time	1	0	0	0									Lack of information about the vaccine	0	1	0	0	0	0
	1	1	1	1	1	0	1	1	1	1	0	0	1	0	1	0	0	0	0	1	0	1	1		No			I don’t have time	1	0	0	0									Lack of information about the vaccine	0	1	0	0	0	0
	1	1	0	1	1	1	0	1	0	1	0	0	0	1	0	1	1	0	0	1	0	1	1		No			I don’t have time	1	0	0	0									Fear of needles Lack of information about the vaccine	0	1	1	0	0	0
	1	1	0	1	0	0	0	1	0	1	0	0	0	1	0	1	1	0	0	1	1	1	1		Yes	First trimester	One dose						At this hospital/clinic	To protect my baby from Hepatitis B	1	0	0	0	0	0									Television/Radio Doctor/nurse at the hospital/clinic
	1	1	0	1	0	0	1	1	1	1	0	1	1	1	0	0	0	0	0	1	0	1	1		Yes	First trimester	Two doses						At a different hospital/clinic	To protect my baby from Hepatitis B	1	0	0	0	0	0									Doctor/nurse at the hospital/clinic
	1	1	1	0	1	0	1	0	1	1	0	0	1	0	1	0	0	0	0	1	0	0	1		No			Others	0	0	0	1									Lack of information about the vaccine	0	1	0	0	0	0
	1	1	1	0	0	1	0	1	1	1	0	0	0	0	1	0	0	0	0	1	0	1	1		Yes	I was vaccinated before pregnancy	One dose						Other (please specify)	Concern about my health	0	0	0	1	0	0									Television/Radio
	1	1	1	1	0	0	1	1	1	1	0	0	1	0	0	0	0	0	1	1	0	1	1		No			Others	0	0	0	1									Other (please specify) My doctor did not recommend it	0	0	0	1	0	1	A positive client for hepatitis
	1	1	1	0	1	0	1	1	1	1	0	1	0	1	1	1	1	0	0	1	1	1	1		No			I don’t have time	1	0	0	0									Lack of information about the vaccine	0	1	0	0	0	0
	1	1	1	0	0	1	1	0	0	1	0	0	0	0	0	0	0	1	0	1	1	0	0		No			Others	0	0	0	1									Other (please specify)	0	0	0	0	0	1	No reason
	1	1	0	1	1	0	0	1	0	1	0	0	0	1	0	1	1	0	0	1	1	1	1		Yes	First trimester	Three doses						At this hospital/clinic	To protect my baby from Hepatitis B	1	0	0	0	0	0									Doctor/nurse at the hospital/clinic
	1	1	1	1	0	1	0	1	0	1	0	1	1	1	1	0	0	0	0	1	1	1	1		No			Others	0	0	0	1									Fear of needles	0	0	1	0	0	0
	1	1	1	0	0	1	1	0	1	1	0	1	0	0	1	0	0	0	0	0	1	0	1		No			Others	0	0	0	1									Lack of information about the vaccine	0	1	0	0	0	0
	1	1	1	1	1	0	0	1	0	0	0	0	0	0	0	1	0	0	0	1	0	0	0		No			Vaccine not always available	0	1	0	0									Lack of information about the vaccine	0	1	0	0	0	0
	1	1	1	1	0	0	1	0	1	1	0	1	0	1	0	0	0	0	1	1	0	1	1		No			Others	0	0	0	1									Lack of information about the vaccine	0	1	0	0	0	0
	1	1	1	0	0	1	0	1	1	1	0	0	1	0	0	0	0	0	0	1	1	1	1		No			I don’t have time	1	0	0	0									Fear of needles	0	0	1	0	0	0
	1	1	1	1	0	0	0	0	1	0	0	0	0	0	0	0	0	1	0	1	0	1	1		Yes	First trimester	Two doses						At a community health center	Concern about my health	0	0	0	1	0	0									Doctor/nurse at the hospital/clinic
	1	1	1	0	1	0	0	0	1	1	0	0	1	0	0	1	0	0	1	1	1	0	1		No			Others	0	0	0	1									Other (please specify)	0	0	0	0	0	1	Distance to the vaccination site or center
	1	1	1	0	0	1	0	1	1	1	0	0	0	0	0	0	0	1	0	1	0	1	1		Yes	First trimester	Two doses						At a community health center	My doctor recommended it	0	1	0	0	0	0									Doctor/nurse at the hospital/clinic
	1	1	1	1	1	1	0	1	1	1	0	0	1	0	1	1	0	0	0	1	0	1	1		Yes	First trimester	Two doses						At a different hospital/clinic	To protect my baby from Hepatitis B Concern about my health	1	0	0	1	0	0									Television/Radio
	1	1	1	0	0	1	0	1	1	0	0	0	1	0	0	1	1	1	0	1	0	1	0		Yes	First trimester	One dose						At this hospital/clinic	To protect my baby from Hepatitis B	1	0	0	0	0	0									Doctor/nurse at the hospital/clinic
	1	1	1	1	0	0	0	0	1	1	0	0	0	1	1	0	0	0	0	1	1	1	0		No			I don’t have time	1	0	0	0									Concerns about the vaccine's safety Lack of information about the vaccine	1	1	0	0	0	0
	1	1	1	0	0	1	1	0	0	1	0	0	0	0	0	1	1	0	0	1	0	1	0		No			I don’t have time Vaccine not always available	1	1	0	0									Concerns about the vaccine's safety Fear of needles Lack of information about the vaccine	1	1	1	0	0	0
	1	1	1	1	0	1	1	0	1	1	0	1	0	1	1	0	0	0	0	1	0	0	1		Yes	Third trimester	Three doses						At a different hospital/clinic	Concern about my health	0	0	0	1	0	0									Doctor/nurse at the hospital/clinic
	1	1	1	0	1	0	0	1	1	0	0	0	1	0	1	0	0	0	0	1	1	1	0		Yes	I was vaccinated before pregnancy	Two doses						At a different hospital/clinic	Family/friend recommendation	0	0	0	0	1	0									Television/Radio Family or friends
	1	0	1	0	1	0	0	0	1	0	0	0	0	0	0	0	0	0	1	1	1	0	1		Yes	I was vaccinated before pregnancy	Two doses						At this hospital/clinic	Concern about my health	0	0	0	1	0	0									Television/Radio
	1	0	1	0	1	1	1	1	1	1	0	1	1	1	1	0	0	0	0	1	1	1	1		Yes	I was vaccinated before pregnancy	Three doses						At a different hospital/clinic	Concern about my health	0	0	0	1	0	0									Social media
	1	0	1	0	1	0	0	0	1	1	0	0	0	0	1	0	0	0	0	1	1	1	0		Yes	I was vaccinated before pregnancy	Two doses						At a community health center	Concern about my health Family/friend recommendation	0	0	0	1	1	0									Television/Radio Social media
	1	0	1	0	0	1	1	1	1	1	0	1	1	0	1	1	0	0	0	1	1	1	0		Yes	I was vaccinated before pregnancy	Three doses						At a community health center	To protect my baby from Hepatitis B	1	0	0	0	0	0									Doctor/nurse at the hospital/clinic
	1	0	1	1	0	0	1	0	1	1	0	0	0	0	1	0	0	0	0	1	1	1	1		No			I don’t have time	1	0	0	0									Lack of information about the vaccine	0	1	0	0	0	0
	1	0	1	0	1	1	1	1	1	1	1	0	0	0	1	0	0	0	0	1	0	1	1		Yes	First trimester	Two doses						At a different hospital/clinic	It was a requirement for receiving antenatal care	0	0	1	0	0	0									Doctor/nurse at the hospital/clinic
	1	0	1	1	1	0	0	0	0	0	0	0	1	0	0	0	0	1	1	0	1	0	0		Yes	I was vaccinated before pregnancy	One dose						At a community health center	Concern about my health Family/friend recommendation	0	0	0	1	1	0									Family or friends Television/Radio
	1	0	1	0	0	1	0	0	1	1	0	0	0	0	1	0	0	0	0	1	1	1	1		No			Others	0	0	0	1									Other (please specify)	0	0	0	0	0	1	Was very deep in the village and couldn't get access to the vaccine
	1	0	0	1	0	0	1	1	1	1	0	1	1	1	1	1	0	0	0	1	1	1	1		Yes	First trimester	Three doses						At a community health center	To protect my baby from Hepatitis B	1	0	0	0	0	0									Doctor/nurse at the hospital/clinic
	1	0	1	1	0	0	0	1	1	1	0	0	0	1	0	0	1	0	1	1	0	1	1		Yes	Second trimester	Two doses						At this hospital/clinic	My doctor recommended it To protect my baby from Hepatitis B	1	1	0	0	0	0									Doctor/nurse at the hospital/clinic
	1	0	1	0	0	1	0	0	0	0	0	0	1	0	0	0	0	0	0	1	0	1	0		No			I don’t have time	1	0	0	0									Lack of information about the vaccine	0	1	0	0	0	0
	1	0	1	0	1	1	1	1	1	1	0	0	1	0	1	0	0	0	0	1	0	1	1		Yes	First trimester	Two doses						At a different hospital/clinic	To protect my baby from Hepatitis B	1	0	0	0	0	0									Doctor/nurse at the hospital/clinic
	1	0	1	0	1	1	0	0	1	1	0	0	1	0	0	1	1	0	0	1	1	1	1		Yes	First trimester	Three doses						At this hospital/clinic	To protect my baby from Hepatitis B Concern about my health	1	0	0	1	0	0									Doctor/nurse at the hospital/clinic
	1	0	1	1	0	1	1	1	1	1	0	1	1	0	1	0	0	0	0	1	1	1	1		Yes	Second trimester	Three doses						At a community health center	My doctor recommended it	0	1	0	0	0	0									Doctor/nurse at the hospital/clinic
	1	0	0	1	1	1	1	1	0	0	0	1	1	1	1	1	1	1	1	1	0	0	1		Yes	First trimester	Three doses						At this hospital/clinic	To protect my baby from Hepatitis B	1	0	0	0	0	0									Doctor/nurse at the hospital/clinic
	1	0	1	1	0	0	0	1	0	1	0	1	0	0	0	0	0	0	1	1	1	0	1		Yes	I was vaccinated before pregnancy	Two doses						At this hospital/clinic	Concern about my health My doctor recommended it	0	1	0	1	0	0									Doctor/nurse at the hospital/clinic Family or friends
	1	0	1	0	0	1	0	1	1	1	0	1	1	1	1	0	0	0	0	1	1	1	1		Yes	I was vaccinated before pregnancy	Three doses						At a community health center	To protect my baby from Hepatitis B	1	0	0	0	0	0									Television/Radio
	1	0	1	0	0	1	0	1	1	0	0	0	1	0	1	1	0	0	1	1	1	1	1		No			Others	0	0	0	1									My doctor did not recommend it	0	0	0	1	0	0
	1	0	1	0	1	1	1	1	1	1	0	1	1	1	0	0	0	0	0	1	1	1	1		Yes	Second trimester	Three doses						At a community health center	My doctor recommended it	0	1	0	0	0	0									Doctor/nurse at the hospital/clinic
	1	0	1	0	0	1	1	1	0	1	0	1	0	0	0	0	0	0	0	1	1	1	1		Yes	I was vaccinated before pregnancy	Three doses						At a community health center	Concern about my health	0	0	0	1	0	0									Doctor/nurse at the hospital/clinic
	1	0	1	0	0	1	1	0	1	1	0	1	0	0	0	0	0	0	1	1	1	1	1		Yes	I was vaccinated before pregnancy	Three doses						At a different hospital/clinic	Concern about my health My doctor recommended it Family/friend recommendation	0	1	0	1	1	0									Television/Radio Doctor/nurse at the hospital/clinic Family or friends
	1	0	1	0	0	1	0	1	1	1	0	0	1	0	0	0	0	0	0	1	1	1	1		No			I don’t have time	1	0	0	0									My doctor did not recommend it	0	0	0	1	0	0
	1	0	1	0	1	0	1	1	1	1	0	1	1	0	1	0	0	0	0	1	0	1	1		Yes	First trimester	Two doses						At a community health center	To protect my baby from Hepatitis B	1	0	0	0	0	0									Doctor/nurse at the hospital/clinic
	1	0	1	1	0	0	1	0	1	1	0	1	0	0	0	0	0	0	0	1	1	0	1		Yes	I was vaccinated before pregnancy	Two doses						At a different hospital/clinic	Concern about my health	0	0	0	1	0	0									Television/Radio
	1	0	0	1	1	0	1	1	0	0	0	1	1	0	1	0	0	1	0	1	1	1	1		Yes	First trimester	Three doses						At this hospital/clinic	To protect my baby from Hepatitis B Concern about my health	1	0	0	1	0	0									Doctor/nurse at the hospital/clinic Television/Radio
	1	0	1	0	1	0	0	1	1	1	0	0	1	0	1	0	0	0	0	1	0	1	1		Yes	I was vaccinated before pregnancy	One dose						At a different hospital/clinic	My doctor recommended it	0	1	0	0	0	0									Doctor/nurse at the hospital/clinic
	1	0	1	1	0	0	0	1	0	1	0	1	0	0	1	0	0	0	0	1	1	1	1		No			I don’t have time	1	0	0	0									Lack of information about the vaccine Concerns about the vaccine's safety	1	1	0	0	0	0
	1	0	1	0	1	1	1	1	1	1	0	1	1	0	0	0	0	0	0	1	0	1	1		Yes	First trimester	Two doses						At a different hospital/clinic	To protect my baby from Hepatitis B	1	0	0	0	0	0									Doctor/nurse at the hospital/clinic
	1	0	1	1	0	1	1	1	1	1	0	0	1	0	0	1	0	1	0	1	1	1	1		Yes	First trimester	Two doses						At this hospital/clinic	To protect my baby from Hepatitis B My doctor recommended it	1	1	0	0	0	0									Doctor/nurse at the hospital/clinic Television/Radio Family or friends
	1	0	1	0	0	1	0	1	1	1	0	1	1	0	0	0	0	0	0	1	1	1	1		Yes	I was vaccinated before pregnancy	Three doses						At this hospital/clinic	Concern about my health	0	0	0	1	0	0									Family or friends Television/Radio
	1	0	1	1	1	0	1	0	1	1	0	1	1	0	1	0	0	0	0	1	1	0	1		Yes	I was vaccinated before pregnancy	Three doses						At a community health center	Family/friend recommendation	0	0	0	0	1	0									Family or friends Television/Radio
	1	0	0	0	1	0	1	1	1	1	0	0	0	0	0	0	0	0	0	1	1	1	1		Yes	I was vaccinated before pregnancy	Three doses						At this hospital/clinic	Family/friend recommendation Concern about my health	0	0	0	1	1	0									Television/Radio
	1	0	1	0	1	1	1	1	1	1	0	1	1	1	1	0	0	0	0	1	1	1	1		Yes	First trimester	Three doses						At this hospital/clinic	To protect my baby from Hepatitis B	1	0	0	0	0	0									Doctor/nurse at the hospital/clinic
	1	0	1	1	0	0	0	1	1	1	0	0	0	0	0	1	0	0	1	1	0	1	1		Yes	First trimester	Two doses						At a different hospital/clinic	Family/friend recommendation My doctor recommended it	0	1	0	0	1	0									Television/Radio Family or friends
	1	0	1	0	1	0	0	1	1	1	0	0	0	1	0	0	0	0	0	1	1	0	1		No			Others	0	0	0	1									Lack of information about the vaccine	0	1	0	0	0	0
	1	0	1	1	0	1	1	0	1	0	0	1	1	0	0	1	1	1	0	1	1	1	1		Yes	First trimester	Three doses						At a different hospital/clinic	To protect my baby from Hepatitis B My doctor recommended it	1	1	0	0	0	0									Television/Radio Doctor/nurse at the hospital/clinic
	1	0	1	0	0	1	0	1	1	1	0	1	1	0	1	0	0	0	0	1	1	1	1		Yes	I was vaccinated before pregnancy	Three doses						At a community health center	Concern about my health	0	0	0	1	0	0									Television/Radio Social media Family or friends
	1	0	1	1	1	0	1	1	1	1	0	0	1	0	1	0	0	0	1	1	1	1	1		Yes	First trimester	Two doses						At this hospital/clinic	Concern about my health To protect my baby from Hepatitis B	1	0	0	1	0	0									Television/Radio Doctor/nurse at the hospital/clinic
	1	0	1	0	0	1	0	1	1	1	1	1	1	1	1	1	1	1	1	1	1	1	1		Yes	I was vaccinated before pregnancy	Three doses						At a community health center	Concern about my health	0	0	0	1	0	0									Television/Radio
	1	0	1	0	0	1	0	1	1	1	0	0	0	1	1	0	0	0	0	1	1	0	1		Yes	I was vaccinated before pregnancy	Two doses						At this hospital/clinic	Concern about my health	0	0	0	1	0	0									Television/Radio
	1	0	1	0	1	0	0	0	1	1	1	0	0	0	1	0	0	0	0	1	1	1	1		Yes	I was vaccinated before pregnancy	Three doses						At a community health center	Concern about my health	0	0	0	1	0	0									Family or friends
	1	0	1	1	0	0	0	1	1	0	0	1	1	0	0	0	0	0	1	0	1	1	1		No			Others I don’t have time	1	0	0	1									Lack of information about the vaccine Other (please specify)	0	1	0	0	0	1	Didn't have enough time to go for vaccination
	1	0	1	0	0	1	0	1	1	1	0	1	1	0	0	0	0	0	0	1	1	1	1		No			Others	0	0	0	1									Lack of information about the vaccine	0	1	0	0	0	0
	1	0	1	0	1	1	0	0	1	1	0	0	1	0	0	1	1	0	0	1	1	1	1		Yes	I was vaccinated before pregnancy	Three doses						At this hospital/clinic	Concern about my health	0	0	0	1	0	0									Doctor/nurse at the hospital/clinic
	1	0	1	0	1	1	1	1	1	1	0	1	1	0	0	0	0	0	0	1	1	1	0		No			I don’t have time	1	0	0	0									Fear of needles	0	0	1	0	0	0
	1	0	1	0	1	1	1	1	1	1	0	1	1	0	1	1	0	0	0	1	1	1	1		No			Others	0	0	0	1									My doctor did not recommend it	0	0	0	1	0	0
	1	0	1	0	1	0	1	0	1	1	0	0	1	0	1	0	0	0	0	1	0	1	1		Yes	I was vaccinated before pregnancy	Two doses						At a different hospital/clinic	To protect my baby from Hepatitis B Family/friend recommendation	1	0	0	0	1	0									Doctor/nurse at the hospital/clinic Television/Radio
	1	0	1	0	0	1	0	1	1	1	0	1	0	0	0	0	0	0	0	1	0	1	1		No			Others	0	0	0	1									Lack of information about the vaccine	0	1	0	0	0	0
	1	0	1	0	1	0	0	1	1	1	0	0	0	0	1	0	0	0	0	1	1	1	1		No			I don’t have time	1	0	0	0									Fear of needles	0	0	1	0	0	0
	1	0	1	0	1	1	1	1	1	1	0	1	1	0	1	0	0	0	0	1	1	1	1		Yes	First trimester	Three doses						At a community health center	Concern about my health	0	0	0	1	0	0									Television/Radio
	1	0	1	1	0	0	1	0	1	1	0	1	0	0	0	0	1	0	0	1	0	1	0		Yes	I was vaccinated before pregnancy	I am not sure						At a different hospital/clinic	Family/friend recommendation	0	0	0	0	1	0									Family or friends
	1	0	1	1	1	1	1	0	1	1	0	1	0	1	1	1	1	0	0	1	1	1	1		Yes	First trimester	One dose						At this hospital/clinic	Concern about my health	0	0	0	1	0	0									Doctor/nurse at the hospital/clinic
	1	0	1	0	0	1	0	1	1	1	0	0	0	0	1	0	0	0	0	1	0	1	1		No			Others	0	0	0	1									Other (please specify)	0	0	0	0	0	1	The time has not yet reached for her to get the vaccine
	1	0	1	0	0	1	1	0	1	1	0	1	0	0	1	0	0	0	0	1	0	1	1		Yes	I was vaccinated before pregnancy	Two doses						At a community health center	Concern about my health	0	0	0	1	0	0									Family or friends
	1	0	1	0	0	1	0	1	1	1	0	0	0	1	1	0	0	0	1	1	1	0	1		Yes	I was vaccinated before pregnancy	Two doses						At this hospital/clinic	Concern about my health	0	0	0	1	0	0									Doctor/nurse at the hospital/clinic
	1	0	1	1	0	0	0	0	1	1	1	0	0	0	0	0	0	0	0	1	1	0	1		Yes	I was vaccinated before pregnancy	Three doses						At a community health center	Concern about my health	0	0	0	1	0	0									Television/Radio
	1	0	1	0	0	1	0	1	1	1	1	1	0	0	0	0	0	0	0	1	1	1	1		Yes	I was vaccinated before pregnancy	Three doses						Other (please specify)	Concern about my health	0	0	0	1	0	0									Family or friends
	1	0	1	1	0	0	0	1	1	1	0	1	1	0	1	0	0	0	0	1	0	0	1		Yes	I was vaccinated before pregnancy	Two doses						At a different hospital/clinic	My doctor recommended it Concern about my health	0	1	0	1	0	0									Television/Radio Doctor/nurse at the hospital/clinic
	1	0	1	0	0	1	0	1	1	1	0	0	1	0	0	0	0	0	0	1	1	1	1		No			Vaccine not always available	0	1	0	0									Lack of information about the vaccine	0	1	0	0	0	0
	1	0	1	0	0	1	0	1	1	1	0	0	0	1	0	1	0	0	0	1	0	1	0		Yes	I was vaccinated before pregnancy	Two doses						At a different hospital/clinic	Concern about my health	0	0	0	1	0	0									Television/Radio
	1	0	1	0	0	1	1	0	1	1	0	1	1	1	0	0	0	0	0	1	1	1	1		Yes	Second trimester	Two doses						At this hospital/clinic	It was a requirement for receiving antenatal care	0	0	1	0	0	0									Doctor/nurse at the hospital/clinic
	1	0	1	0	0	1	0	1	1	1	0	0	1	0	1	0	0	0	0	1	0	0	1		No			Vaccine not always available	0	1	0	0									Lack of information about the vaccine	0	1	0	0	0	0
	1	0	1	0	1	0	0	1	0	1	0	0	0	1	1	0	1	0	0	1	1	1	1		Yes	I was vaccinated before pregnancy	Three doses						At this hospital/clinic	Concern about my health	0	0	0	1	0	0									Doctor/nurse at the hospital/clinic
	1	0	1	1	0	1	1	0	1	1	0	1	1	0	0	0	1	0	0	1	1	1	1		Yes	I was vaccinated before pregnancy	Three doses						At a community health center	Concern about my health	0	0	0	1	0	0									Social media
	1	0	1	1	0	0	1	1	1	1	0	1	0	0	0	0	0	0	1	0	1	1	0		Yes	I was vaccinated before pregnancy	Three doses						At this hospital/clinic	Family/friend recommendation	0	0	0	0	1	0									Family or friends
	1	0	1	1	0	1	0	1	0	1	0	0	0	0	0	1	1	0	0	1	1	1	1		Yes	First trimester	Two doses						At this hospital/clinic	To protect my baby from Hepatitis B	1	0	0	0	0	0									Doctor/nurse at the hospital/clinic Television/Radio
	1	0	1	1	0	1	1	1	1	1	0	0	0	0	0	1	1	1	0	1	1	1	1		Yes	First trimester	Three doses						At this hospital/clinic	To protect my baby from Hepatitis B My doctor recommended it	1	1	0	0	0	0									Doctor/nurse at the hospital/clinic Television/Radio
	1	0	1	1	0	1	1	1	1	1	0	1	1	1	1	0	0	0	0	1	0	0	1		No			Vaccine not always available	0	1	0	0									Lack of information about the vaccine	0	1	0	0	0	0
	1	0	1	1	0	0	0	1	1	1	0	0	0	1	0	0	0	0	0	1	0	1	1		Yes	Second trimester	Three doses						At a different hospital/clinic	My doctor recommended it	0	1	0	0	0	0									Doctor/nurse at the hospital/clinic
	1	0	1	0	1	0	0	1	1	1	0	0	1	0	1	0	0	0	0	1	1	0	1		Yes	I was vaccinated before pregnancy	Two doses						At a different hospital/clinic	Concern about my health	0	0	0	1	0	0									Doctor/nurse at the hospital/clinic
	1	0	1	0	1	0	1	1	1	1	0	0	1	0	1	0	0	0	0	1	1	1	1		Yes	I was vaccinated before pregnancy	Two doses						Other (please specify)	Concern about my health	0	0	0	1	0	0									Doctor/nurse at the hospital/clinic
	1	0	1	0	0	1	0	1	1	1	0	0	1	0	0	0	0	0	0	1	1	1	0		Yes	Third trimester	Three doses						At a community health center	To protect my baby from Hepatitis B	1	0	0	0	0	0									Doctor/nurse at the hospital/clinic
	1	0	1	1	0	0	0	1	1	1	0	0	1	0	0	0	0	0	0	0	0	0	1		No			Vaccine not always available	0	1	0	0									Lack of information about the vaccine	0	1	0	0	0	0
	1	0	1	1	1	0	1	1	1	1	0	0	0	0	0	1	1	1	0	1	1	1	1		Yes	First trimester	Two doses						At this hospital/clinic	To protect my baby from Hepatitis B My doctor recommended it	1	1	0	0	0	0									Doctor/nurse at the hospital/clinic Television/Radio
	1	0	1	0	1	0	0	1	1	1	0	0	0	1	1	0	0	0	0	1	0	0	0		Yes	I was vaccinated before pregnancy	Two doses						At a community health center	Concern about my health	0	0	0	1	0	0									Television/Radio
	1	0	1	1	0	0	0	1	1	1	0	1	0	0	0	0	0	0	1	1	0	1	1		No			I don’t have time	1	0	0	0									Lack of information about the vaccine Concerns about the vaccine's safety	1	1	0	0	0	0
	1	0	0	1	0	0	1	1	1	1	0	0	1	0	0	0	0	0	1	1	1	0	1		Yes	I was vaccinated before pregnancy	Three doses						Other (please specify)	Concern about my health	0	0	0	1	0	0									Other (please specify)
	1	0	1	0	0	1	0	0	1	1	0	0	0	0	1	0	0	0	0	1	1	1	1		Yes	I was vaccinated before pregnancy	Three doses						At this hospital/clinic	Concern about my health	0	0	0	1	0	0									Television/Radio
	1	0	1	1	0	0	0	1	1	1	0	1	0	0	1	0	0	1	0	1	1	1	1		Yes	I was vaccinated before pregnancy	Two doses						At a community health center	Concern about my health	0	0	0	1	0	0									Doctor/nurse at the hospital/clinic
	1	0	1	1	0	0	0	1	0	1	0	0	0	1	1	0	0	0	0	1	1	0	1		Yes	I was vaccinated before pregnancy	One dose						At this hospital/clinic	Concern about my health	0	0	0	1	0	0									Television/Radio
	1	0	1	1	0	0	0	0	1	1	0	1	0	0	1	0	0	0	0	1	0	1	1		Yes	I was vaccinated before pregnancy	Two doses						At a community health center	Concern about my health	0	0	0	1	0	0									Television/Radio
	1	0	1	0	0	1	0	1	1	1	0	0	0	0	0	0	0	1	1	1	1	1	1		Yes	I was vaccinated before pregnancy	Two doses						At a community health center	Concern about my health	0	0	0	1	0	0									Doctor/nurse at the hospital/clinic
	1	0	1	0	1	0	1	0	1	1	0	0	1	0	1	0	0	0	0	1	0	1	1		No			I don’t have time	1	0	0	0									Lack of information about the vaccine	0	1	0	0	0	0
	1	0	1	0	0	1	0	1	1	1	0	0	0	0	1	1	0	0	0	1	1	1	1		Yes	First trimester	One dose						At a different hospital/clinic	To protect my baby from Hepatitis B	1	0	0	0	0	0									Doctor/nurse at the hospital/clinic
	1	0	1	1	0	1	0	0	1	0	0	0	0	0	0	1	1	1	0	1	1	0	1		No			Others	0	0	0	1									Other (please specify)	0	0	0	0	0	1	Distance from the vaccination site or center
	1	0	1	1	0	0	1	0	1	1	0	0	0	1	0	0	0	0	1	1	1	0	1		Yes	I was vaccinated before pregnancy	Two doses						At this hospital/clinic	My doctor recommended it	0	1	0	0	0	0									Television/Radio
	1	0	1	1	0	1	0	1	1	1	1	0	1	0	1	0	0	0	0	1	1	1	1		Yes	I was vaccinated before pregnancy	Three doses						At a community health center	My doctor recommended it Concern about my health	0	1	0	1	0	0									Television/Radio Family or friends Doctor/nurse at the hospital/clinic
	1	0	1	0	0	1	0	0	1	0	0	0	0	0	0	0	0	0	0	1	1	1	1		Yes	I was vaccinated before pregnancy	Two doses						Other (please specify)	Concern about my health	0	0	0	1	0	0									Other (please specify)
	1	0	1	1	1	0	1	1	1	1	0	0	1	1	1	0	0	0	0	0	1	1	1		Yes	First trimester	Two doses						At this hospital/clinic	To protect my baby from Hepatitis B Concern about my health	1	0	0	1	0	0									Doctor/nurse at the hospital/clinic Social media
	1	0	1	0	0	1	1	0	1	1	0	0	0	0	1	0	0	0	0	0	1	0	1		Yes	I was vaccinated before pregnancy	Two doses						At a community health center	Concern about my health	0	0	0	1	0	0									Television/Radio Family or friends
	1	0	1	1	0	1	0	1	1	1	0	1	1	0	0	0	0	0	0	1	1	1	1		Yes	I was vaccinated before pregnancy	One dose						At a community health center	Concern about my health	0	0	0	1	0	0									Television/Radio
	1	0	1	1	0	0	0	1	1	1	0	0	1	1	0	0	0	0	0	1	1	1	1		Yes	I was vaccinated before pregnancy	Three doses						At a different hospital/clinic	Concern about my health	0	0	0	1	0	0									Television/Radio
	1	0	1	0	0	1	0	1	1	1	0	0	1	1	0	0	0	0	0	1	1	1	1		Yes	I was vaccinated before pregnancy	Three doses						At a community health center	Concern about my health	0	0	0	1	0	0									Television/Radio
	1	0	1	0	1	0	0	1	1	1	0	0	1	0	1	0	0	0	0	1	0	0	1		No			Others	0	0	0	1									Lack of information about the vaccine	0	1	0	0	0	0
	1	0	1	0	0	1	0	1	1	1	0	0	1	0	0	0	0	0	0	1	1	1	1		No			Vaccine not always available	0	1	0	0									Lack of information about the vaccine	0	1	0	0	0	0
	1	0	1	1	0	0	1	0	1	1	0	0	1	0	0	0	0	0	0	1	1	1	1		Yes	Second trimester	Two doses						At this hospital/clinic	Concern about my health	0	0	0	1	0	0									Television/Radio
	1	0	1	0	1	0	1	0	1	0	0	0	1	1	1	1	0	0	0	1	1	0	1		Yes	I was vaccinated before pregnancy	Two doses						At a different hospital/clinic	Concern about my health	0	0	0	1	0	0									Television/Radio
	1	0	1	1	0	0	0	0	1	0	0	1	0	0	0	0	0	0	1	0	0	0	1		Yes	I was vaccinated before pregnancy	Two doses						At a community health center	Family/friend recommendation	0	0	0	0	1	0									Television/Radio
	1	0	1	0	0	1	1	1	1	1	0	1	0	0	0	0	1	1	0	0	1	1	0		No			I don’t have time	1	0	0	0									Lack of information about the vaccine Concerns about the vaccine's safety Fear of needles	1	1	1	0	0	0
	1	0	1	0	0	1	0	0	1	1	1	1	1	0	1	0	0	0	1	1	1	1	0		Yes	I was vaccinated before pregnancy	Three doses						At this hospital/clinic	Concern about my health	0	0	0	1	0	0									Doctor/nurse at the hospital/clinic Family or friends Television/Radio
	1	0	1	0	0	1	0	1	1	1	0	0	0	0	1	0	0	0	0	1	1	1	0		No			I don’t have time	1	0	0	0									Concerns about the vaccine's safety	1	0	0	0	0	0
	1	0	1	1	1	0	1	1	1	1	0	1	1	0	1	0	1	0	1	0	1	1	1		No			I don’t have time	1	0	0	0									Lack of information about the vaccine Other (please specify)	0	1	0	0	0	1	She didn't have time
	1	0	0	1	0	0	0	1	1	0	0	1	0	1	0	0	0	0	1	0	1	1	1		Yes	I was vaccinated before pregnancy	One dose						At a community health center	Concern about my health Family/friend recommendation	0	0	0	1	1	0									Television/Radio
	1	0	1	1	0	0	1	1	1	1	0	1	0	0	1	0	1	0	0	1	0	1	1		No			Others	0	0	0	1									Other (please specify)	0	0	0	0	0	1	She's a known client for hepatitis
	1	0	1	0	0	1	0	1	1	1	0	0	0	0	1	1	0	0	0	1	0	1	1		Yes	I was vaccinated before pregnancy	Two doses						At a community health center	Concern about my health	0	0	0	1	0	0									Television/Radio
	1	0	1	0	1	1	1	1	1	1	0	1	1	0	1	0	0	0	0	1	1	1	1		Yes	I was vaccinated before pregnancy	Three doses						At a community health center	Concern about my health	0	0	0	1	0	0									Television/Radio
	1	0	1	0	1	1	0	1	1	1	0	0	0	0	1	0	1	0	1	1	1	0	1		Yes	I was vaccinated before pregnancy	Two doses						At this hospital/clinic	Family/friend recommendation	0	0	0	0	1	0									Doctor/nurse at the hospital/clinic
	1	0	1	0	0	1	0	0	0	1	0	1	0	1	0	1	0	0	0	1	1	1	1		Yes	First trimester	Three doses						At this hospital/clinic	My doctor recommended it	0	1	0	0	0	0									Doctor/nurse at the hospital/clinic
	1	0	1	0	0	1	0	1	1	1	0	0	1	1	0	0	0	0	0	1	0	0	0		Yes	I was vaccinated before pregnancy	Two doses						At this hospital/clinic	Concern about my health	0	0	0	1	0	0									Television/Radio
	1	0	0	0	0	0	1	0	1	1	0	1	0	0	0	0	0	0	0	1	1	1	1		No			Others	0	0	0	1									Lack of information about the vaccine	0	1	0	0	0	0
	1	0	1	1	0	1	1	1	1	1	0	0	0	0	0	0	0	0	0	1	1	0	1		Yes	I was vaccinated before pregnancy	Three doses						At a community health center	Concern about my health	0	0	0	1	0	0									Doctor/nurse at the hospital/clinic
	1	0	1	0	1	0	1	0	1	1	0	0	0	1	1	0	0	1	0	1	1	1	1		Yes	First trimester	One dose						At this hospital/clinic	To protect my baby from Hepatitis B Concern about my health	1	0	0	1	0	0									Doctor/nurse at the hospital/clinic
	1	0	0	0	1	0	0	1	1	1	0	0	1	1	0	0	0	0	0	1	1	1	1		Yes	I was vaccinated before pregnancy	Two doses						Other (please specify)	Concern about my health	0	0	0	1	0	0									Television/Radio
	1	0	1	0	0	1	0	1	1	1	0	0	0	1	1	0	0	0	0	1	1	1	1		No			Vaccine not always available	0	1	0	0									Lack of information about the vaccine	0	1	0	0	0	0
	1	0	1	0	0	1	0	1	1	1	0	1	1	0	0	0	0	0	0	1	1	1	1		No			Vaccine not always available	0	1	0	0									Lack of information about the vaccine	0	1	0	0	0	0
	1	0	1	0	0	1	0	1	1	1	0	0	0	0	1	1	0	0	0	1	1	1	1		Yes	I was vaccinated before pregnancy	Two doses						At a community health center	Concern about my health	0	0	0	1	0	0									Television/Radio
	1	0	1	1	0	0	0	1	1	1	0	1	1	0	1	0	0	1	0	1	1	1	0		Yes	First trimester	One dose						At this hospital/clinic	To protect my baby from Hepatitis B	1	0	0	0	0	0									Doctor/nurse at the hospital/clinic
	1	0	1	0	1	0	0	1	0	1	0	0	0	0	0	0	0	0	0	1	1	0	1		Yes	I was vaccinated before pregnancy	One dose						Other (please specify)	Concern about my health	0	0	0	1	0	0									Television/Radio
	1	0	1	0	1	1	1	1	1	1	0	1	0	1	0	0	0	0	0	0	0	1	0		No			I don’t have time	1	0	0	0									Lack of information about the vaccine Concerns about the vaccine's safety	1	1	0	0	0	0
	1	0	1	0	0	1	0	0	0	0	0	0	0	1	1	0	0	0	0	1	1	1	1		Yes	I was vaccinated before pregnancy	I am not sure						Other (please specify)	Family/friend recommendation	0	0	0	0	1	0									Television/Radio
	1	0	1	0	1	1	0	1	1	1	0	0	1	0	1	0	0	0	0	1	0	1	1		Yes	First trimester	Two doses						At a community health center	To protect my baby from Hepatitis B	1	0	0	0	0	0									Television/Radio Doctor/nurse at the hospital/clinic
	1	0	1	0	0	1	0	1	1	1	0	1	1	0	0	0	0	0	0	1	1	1	1		Yes	First trimester	One dose						At this hospital/clinic	To protect my baby from Hepatitis B	1	0	0	0	0	0									Doctor/nurse at the hospital/clinic
	1	0	1	1	0	0	0	1	1	1	0	1	0	1	0	0	0	0	1	1	1	0	1		No			Others	0	0	0	1									Lack of information about the vaccine	0	1	0	0	0	0
	1	0	1	1	0	0	0	1	1	1	0	0	0	0	0	0	0	0	1	1	1	1	1		No			Others	0	0	0	1									Lack of information about the vaccine	0	1	0	0	0	0
	1	0	1	0	0	1	0	0	1	1	0	0	0	1	1	0	0	0	0	1	0	1	1		Yes	I was vaccinated before pregnancy	Two doses						At a community health center	Concern about my health	0	0	0	1	0	0									Television/Radio
	1	0	1	0	0	1	1	1	1	1	0	1	0	0	0	0	0	0	0	1	1	1	1		No			Others	0	0	0	1									Other (please specify)	0	0	0	0	0	1	She is an immigrant from sudan so she had no access to the vaccine
	1	0	1	1	1	0	1	1	1	1	0	0	1	0	0	0	0	0	0	1	0	1	1		No			Vaccine not always available	0	1	0	0									Other (please specify)	0	0	0	0	0	1	Vaccine not readily available
	1	0	1	0	1	1	1	1	1	1	1	1	1	1	0	0	0	0	0	1	1	1	1		Yes	I was vaccinated before pregnancy	Three doses						At a community health center	Concern about my health	0	0	0	1	0	0									Doctor/nurse at the hospital/clinic Television/Radio
	1	0	0	0	0	0	0	0	1	1	0	1	0	0	0	0	0	0	0	0	1	1	1		Yes	First trimester	One dose						At a community health center	My doctor recommended it	0	1	0	0	0	0									Doctor/nurse at the hospital/clinic
	1	0	0	0	0	0	0	0	0	1	0	1	0	0	0	1	0	1	0	1	0	1	0		No			Vaccine not always available	0	1	0	0									Lack of information about the vaccine	0	1	0	0	0	0
	1	0	1	0	0	1	1	1	1	1	0	1	1	1	1	1	1	1	0	1	1	1	1		No			Others	0	0	0	1									Concerns about the vaccine's safety	1	0	0	0	0	0
	1	0	1	0	1	1	0	1	1	1	1	1	1	0	0	0	0	0	0	1	1	1	1		No			Others	0	0	0	1									Lack of information about the vaccine	0	1	0	0	0	0
	1	0	1	0	1	0	0	1	0	0	0	0	0	0	1	1	1	0	0	1	0	1	1		Yes	First trimester	One dose						At a community health center	To protect my baby from Hepatitis B	1	0	0	0	0	0									Television/Radio
	1	0	0	0	0	0	1	1	1	1	0	0	0	0	0	1	1	1	0	1	1	1	1		Yes	First trimester	One dose						At this hospital/clinic	To protect my baby from Hepatitis B My doctor recommended it Concern about my health	1	1	0	1	0	0									Doctor/nurse at the hospital/clinic Television/Radio
	1	0	1	1	0	1	0	1	0	1	0	0	0	0	1	0	0	0	0	1	1	1	1		No			Others	0	0	0	1									Lack of information about the vaccine	0	1	0	0	0	0
	1	0	0	1	0	1	1	1	1	1	0	1	1	0	1	0	0	0	1	1	0	0	1		Yes	I was vaccinated before pregnancy	Three doses						Other (please specify)	Concern about my health	0	0	0	1	0	0									Doctor/nurse at the hospital/clinic
	1	0	1	0	0	1	0	1	1	1	0	1	0	0	0	0	0	0	0	1	1	0	1		No			Vaccine not always available	0	1	0	0									Other (please specify)	0	0	0	0	0	1	The newborns hv already been vaccinated
	1	0	1	0	1	0	1	1	1	0	0	0	0	0	1	1	0	0	1	1	1	1	1		No			I don’t have time	1	0	0	0									Lack of information about the vaccine	0	1	0	0	0	0
	1	0	1	1	0	0	1	1	1	1	0	1	1	0	1	0	0	0	0	1	1	0	0		No			I don’t have time	1	0	0	0									Concerns about the vaccine's safety Lack of information about the vaccine	1	1	0	0	0	0
	1	0	0	0	0	0	1	0	1	1	0	1	1	0	0	0	0	0	0	1	1	1	1		No			Vaccine not always available	0	1	0	0									Fear of needles Lack of information about the vaccine	0	1	1	0	0	0
	0																								No			I don’t have time	1	0	0	0									Cultural/religious beliefs	0	0	0	0	1	0
	0																								No			Others	0	0	0	1									Lack of information about the vaccine	0	1	0	0	0	0
	0																								No			Vaccine not always available	0	1	0	0									Lack of information about the vaccine	0	1	0	0	0	0
	0																								No			Others	0	0	0	1									Lack of information about the vaccine	0	1	0	0	0	0
	0																								No			Vaccine not always available	0	1	0	0									Lack of information about the vaccine	0	1	0	0	0	0
	0																								No			Vaccine not always available	0	1	0	0									Lack of information about the vaccine	0	1	0	0	0	0
	0																								No			I don’t have time	1	0	0	0									Lack of information about the vaccine	0	1	0	0	0	0
	0																								No			Others	0	0	0	1									Lack of information about the vaccine	0	1	0	0	0	0
	0																								No			Vaccine not always available	0	1	0	0									Lack of information about the vaccine	0	1	0	0	0	0
	0																								No			Vaccine not always available	0	1	0	0									Lack of information about the vaccine	0	1	0	0	0	0
	0																								No			I don’t have time	1	0	0	0									Lack of information about the vaccine	0	1	0	0	0	0
	0																								No			Vaccine not always available	0	1	0	0									Lack of information about the vaccine	0	1	0	0	0	0
	0																								Yes	I was vaccinated before pregnancy	Two doses						At a community health center	Family/friend recommendation Concern about my health	0	0	0	1	1	0									Family or friends
	0																								No			Others	0	0	0	1									Other (please specify)	0	0	0	0	0	1	Doesn't have time for going to know about it
	0																								No			Vaccine not always available	0	1	0	0									Lack of information about the vaccine	0	1	0	0	0	0
	0																								No			Vaccine not always available	0	1	0	0									Lack of information about the vaccine	0	1	0	0	0	0
	0																								No			Vaccine not always available	0	1	0	0									Lack of information about the vaccine	0	1	0	0	0	0
	0																								No			I don’t have time	1	0	0	0									Lack of information about the vaccine My doctor did not recommend it	0	1	0	1	0	0
	0																								No			Vaccine not always available	0	1	0	0									Lack of information about the vaccine Other (please specify)	0	1	0	0	0	1	There are no vaccines available
	0																								No			Others	0	0	0	1									Lack of information about the vaccine	0	1	0	0	0	0
	0																								Yes	I was vaccinated before pregnancy	Three doses						At a different hospital/clinic	Concern about my health	0	0	0	1	0	0									Doctor/nurse at the hospital/clinic
	0																								No			Others	0	0	0	1									Lack of information about the vaccine	0	1	0	0	0	0
	0																								No			Got allergic reactions	0	0	1	0									Other (please specify)	0	0	0	0	0	1	Ignorance
	0																								No			Others	0	0	0	1									Other (please specify)	0	0	0	0	0	1	Have not heard about it
	0																								No			I don’t have time	1	0	0	0									Concerns about the vaccine's safety Lack of information about the vaccine	1	1	0	0	0	0
	0																								No			Others	0	0	0	1									Lack of information about the vaccine	0	1	0	0	0	0
	0																								No			I don’t have time Vaccine not always available Others	1	1	0	1									Lack of information about the vaccine Concerns about the vaccine's safety	1	1	0	0	0	0
	0																								Yes	I was vaccinated before pregnancy	Two doses						At a community health center	My doctor recommended it	0	1	0	0	0	0									Television/Radio
	0																								No			I don’t have time	1	0	0	0									Concerns about the vaccine's safety Lack of information about the vaccine	1	1	0	0	0	0
	0																								No			I don’t have time	1	0	0	0									Lack of information about the vaccine	0	1	0	0	0	0
	0																								No			Vaccine not always available	0	1	0	0									Lack of information about the vaccine My doctor did not recommend it	0	1	0	1	0	0
	0																								No			Others	0	0	0	1									Concerns about the vaccine's safety	1	0	0	0	0	0
	0																								No			I don’t have time	1	0	0	0									Lack of information about the vaccine Concerns about the vaccine's safety	1	1	0	0	0	0
	0																								Yes	First trimester	Three doses						At this hospital/clinic	To protect my baby from Hepatitis B My doctor recommended it	1	1	0	0	0	0									Doctor/nurse at the hospital/clinic
	0																								Yes	Second trimester	Two doses						At this hospital/clinic	My doctor recommended it To protect my baby from Hepatitis B	1	1	0	0	0	0									Doctor/nurse at the hospital/clinic
	0																								No			I don’t have time	1	0	0	0									Concerns about the vaccine's safety Lack of information about the vaccine	1	1	0	0	0	0
	0																								No			Others	0	0	0	1									Lack of information about the vaccine	0	1	0	0	0	0
	0																								No			Others	0	0	0	1									Lack of information about the vaccine	0	1	0	0	0	0
	0																								No			I don’t have time	1	0	0	0									Concerns about the vaccine's safety Lack of information about the vaccine	1	1	0	0	0	0
	0																								No			I don’t have time	1	0	0	0									Lack of information about the vaccine	0	1	0	0	0	0
	0																								Yes	I was vaccinated before pregnancy	Two doses						At a different hospital/clinic	Concern about my health	0	0	0	1	0	0									Doctor/nurse at the hospital/clinic
	0																								No			Others	0	0	0	1									Lack of information about the vaccine	0	1	0	0	0	0
	0																								No			Vaccine not always available	0	1	0	0									Lack of information about the vaccine	0	1	0	0	0	0
	0																								Yes	I was vaccinated before pregnancy	I am not sure						At a different hospital/clinic	My doctor recommended it	0	1	0	0	0	0									Doctor/nurse at the hospital/clinic
	0																								Yes	I was vaccinated before pregnancy	One dose						At this hospital/clinic	Concern about my health	0	0	0	1	0	0									Doctor/nurse at the hospital/clinic
	0																								No			I don’t have time Vaccine not always available	1	1	0	0									Concerns about the vaccine's safety	1	0	0	0	0	0
	0																								Yes	I was vaccinated before pregnancy	Two doses						At a different hospital/clinic	My doctor recommended it	0	1	0	0	0	0									Television/Radio Social media Family or friends
	0																								No			I don’t have time	1	0	0	0									Lack of information about the vaccine	0	1	0	0	0	0
	0																								No			Others	0	0	0	1									Concerns about the vaccine's safety	1	0	0	0	0	0
	0																								No			I don’t have time	1	0	0	0									Lack of information about the vaccine	0	1	0	0	0	0
	0																								No			Others	0	0	0	1									Lack of information about the vaccine	0	1	0	0	0	0
	0																								No			I don’t have time	1	0	0	0									Concerns about the vaccine's safety Lack of information about the vaccine My doctor did not recommend it	1	1	0	1	0	0
	0																								No			Vaccine not always available	0	1	0	0									Lack of information about the vaccine	0	1	0	0	0	0
	0																								No			Others	0	0	0	1									Lack of information about the vaccine	0	1	0	0	0	0
	0																								No			Others	0	0	0	1									Lack of information about the vaccine	0	1	0	0	0	0
	0																								Yes	I was vaccinated before pregnancy	One dose						At a different hospital/clinic	Concern about my health	0	0	0	1	0	0									Television/Radio
	0																								No			Vaccine not always available	0	1	0	0									Lack of information about the vaccine	0	1	0	0	0	0
	0																								No			I don’t have time	1	0	0	0									Lack of information about the vaccine	0	1	0	0	0	0
	0																								No			Others	0	0	0	1									Lack of information about the vaccine	0	1	0	0	0	0
	0																								No			I don’t have time	1	0	0	0									Concerns about the vaccine's safety Lack of information about the vaccine	1	1	0	0	0	0
	0																								No			Others	0	0	0	1									Lack of information about the vaccine	0	1	0	0	0	0
	0																								No			Others	0	0	0	1									Lack of information about the vaccine	0	1	0	0	0	0
	0																								No			I don’t have time	1	0	0	0									Concerns about the vaccine's safety Lack of information about the vaccine	1	1	0	0	0	0
	0																								No			I don’t have time	1	0	0	0									Other (please specify)	0	0	0	0	0	1	Didn't have time time
	0																								No			Others	0	0	0	1									Concerns about the vaccine's safety	1	0	0	0	0	0
	0																								No			I don’t have time	1	0	0	0									Concerns about the vaccine's safety Lack of information about the vaccine My doctor did not recommend it	1	1	0	1	0	0
	0																								No			I don’t have time	1	0	0	0									Lack of information about the vaccine Fear of needles	0	1	1	0	0	0
	0																								No			Others	0	0	0	1									Lack of information about the vaccine	0	1	0	0	0	0
	0																								No			Others	0	0	0	1									Lack of information about the vaccine	0	1	0	0	0	0
	0																								Yes	I was vaccinated before pregnancy	One dose						At a community health center	Concern about my health	0	0	0	1	0	0									Family or friends
	0																								No			I don’t have time	1	0	0	0									Concerns about the vaccine's safety Lack of information about the vaccine	1	1	0	0	0	0
	0																								No			I don’t have time Vaccine not always available	1	1	0	0									Lack of information about the vaccine Concerns about the vaccine's safety	1	1	0	0	0	0
	0																								No			Others	0	0	0	1									Lack of information about the vaccine	0	1	0	0	0	0
	0																								No			Others	0	0	0	1									Other (please specify)	0	0	0	0	0	1	Doesn't have any knowledge on hepatitis
	0																								No			Vaccine not always available	0	1	0	0									Fear of needles	0	0	1	0	0	0
	0																								No			Others	0	0	0	1									Concerns about the vaccine's safety Lack of information about the vaccine	1	1	0	0	0	0
	0																								No			Vaccine not always available	0	1	0	0									My doctor did not recommend it Cultural/religious beliefs	0	0	0	1	1	0
	0																								No			I don’t have time	1	0	0	0									Lack of information about the vaccine	0	1	0	0	0	0
	0																								No			Others	0	0	0	1									Lack of information about the vaccine	0	1	0	0	0	0
	0																								No			Others I don’t have time	1	0	0	1									Lack of information about the vaccine	0	1	0	0	0	0
	0																								Yes	I was vaccinated before pregnancy	Two doses						At a community health center	Other (please specify)	0	0	0	0	0	1									Family or friends
	0																								No			Others	0	0	0	1									Lack of information about the vaccine	0	1	0	0	0	0
	0																								No			Others	0	0	0	1									Lack of information about the vaccine	0	1	0	0	0	0
	0																								No			Others	0	0	0	1									Lack of information about the vaccine	0	1	0	0	0	0
	0																								No			Others	0	0	0	1									Lack of information about the vaccine	0	1	0	0	0	0
	0																								No			Others	0	0	0	1									Concerns about the vaccine's safety Lack of information about the vaccine	1	1	0	0	0	0
[truncated: 26 more columns]
